# Supplementary material for: APOE ε4 allele drives female-specific Alzheimer’s disease progression via vascular dysfunction and tau spreading
Source: Front Neurosci. 2025 Dec 2;19:1683204. doi: 10.3389/fnins.2025.1683204 (PMC12705627; doi:10.3389/fnins.2025.1683204)
Supplement: Supplementary file 2 [file Table_1.XLSX]

## Sheet: S1_WGCNA module hub genes
Gene	Module	MM_R	MM_pvalue	GS_R	GS_pvalue
LEF1	blue2	0.981981	6.44299e-104	-0.191637	0.109383
ATP6V1A	magenta	0.97639	9.96945e-96	-0.170334	0.155555
RP13-895J2.3	black	0.976038	2.7998e-95	-0.173443	0.148036
KIFAP3	magenta	0.973373	4.32529e-92	-0.141951	0.237657
GRM4	black	0.973083	9.17913e-92	-0.225733	0.0583838
RPL37	lightcoral	0.972729	2.27526e-91	0.126233	0.294185
CTD-2297D10.2	black	0.972671	2.63857e-91	-0.137192	0.253917
ACVRL1	blue2	0.972559	3.50584e-91	-0.22462	0.0596695
MDGA1	black	0.971997	1.43783e-90	0.10517	0.382734
RAB6A	magenta	0.971709	2.93032e-90	-0.15999	0.182606
DSP	tan	0.971338	7.23671e-90	0.257803	0.0299641
GSK3B	magenta	0.971175	1.07445e-89	-0.180979	0.130943
RPL11	lightcoral	0.970597	4.27059e-89	0.263878	0.0261767
OLFML2A	tan	0.970555	4.71051e-89	0.272842	0.0213315
CBLN1	black	0.97019	1.10767e-88	-0.156734	0.191789
ZNF663P	black	0.968991	1.71371e-87	0.219264	0.0661831
OLA1	magenta	0.968078	1.28395e-86	-0.127885	0.287863
HSPA6	lightpink4	0.968047	1.37373e-86	0.150303	0.210893
ZIC4	black	0.968044	1.38339e-86	0.28166	0.0173324
MTMR9	magenta	0.968034	1.41274e-86	-0.139839	0.244783
NEGR1	magenta	0.968017	1.46638e-86	-0.188226	0.115961
GABRA6	black	0.967366	5.92885e-86	-0.140415	0.242826
ARHGEF9	magenta	0.966752	2.16131e-85	-0.171978	0.151543
FMOD	tan	0.966268	5.88306e-85	0.265017	0.0255138
GABRG2	magenta	0.966068	8.87103e-85	-0.167118	0.163625
ATP4A	black	0.965752	1.68758e-84	-0.148355	0.216935
BTBD10	magenta	0.965458	3.05251e-84	-0.151723	0.206561
EXPH5	black	0.9653	4.18375e-84	0.116118	0.334883
GJB2	tan	0.965174	5.38385e-84	0.266549	0.0246441
OXCT1	magenta	0.964565	1.78755e-83	-0.157372	0.189962
BEX1	honeydew1	0.964471	2.14604e-83	-0.216636	0.0695826
VSIG8	black	0.9644	2.46399e-83	0.154935	0.197004
FOXC2	tan	0.964101	4.40196e-83	0.282361	0.0170442
TMC2	black	0.963998	5.36287e-83	-0.143003	0.234162
DYNC1LI1	magenta	0.963875	6.79372e-83	-0.154853	0.197243
NEUROD1	black	0.963557	1.24784e-82	-0.137596	0.252509
LAMC2	black	0.963369	1.78129e-82	0.136729	0.25554
SCNN1G	black	0.963306	2.00696e-82	0.122788	0.307667
DSG2	tan	0.963054	3.22137e-82	0.282627	0.0169361
GPRASP2	magenta	0.962874	4.50606e-82	-0.148856	0.21537
PPM1E	magenta	0.962389	1.1073e-81	-0.121301	0.313607
SYNJ1	magenta	0.961394	6.73408e-81	-0.172662	0.149898
TAGLN3	honeydew1	0.96127	8.40768e-81	-0.230019	0.0536402
BHLHB9	magenta	0.961074	1.1926e-80	-0.11728	0.330032
FOXD2	tan	0.960921	1.56225e-80	0.270047	0.0227529
KIF3A	magenta	0.960324	4.46193e-80	-0.144652	0.228758
FBXW4	lightcoral	0.960265	4.93828e-80	0.129868	0.280391
RBFOX1	magenta	0.960107	6.49528e-80	-0.174782	0.144883
SPTLC3	tan	0.95992	8.97433e-80	0.3125	0.00797229
CHRNA6	black	0.959573	1.62837e-79	0.191302	0.110016
PRICKLE1	magenta	0.959573	1.62977e-79	-0.159401	0.184242
TCEAL2	honeydew1	0.959401	2.18417e-79	-0.224518	0.0597886
OPCML	magenta	0.959359	2.34768e-79	-0.191623	0.109408
PKIB	black	0.959224	2.95227e-79	-0.188913	0.114612
FOXC1	tan	0.959013	4.21538e-79	0.255473	0.0315343
SEH1L	magenta	0.958782	6.21444e-79	-0.184666	0.123147
TOMM70A	magenta	0.957845	2.93346e-78	-0.137098	0.254247
MAP7D2	honeydew1	0.957263	7.5537e-78	-0.233745	0.0497767
RP13-895J2.2	black	0.95689	1.37582e-77	-0.125195	0.298208
ATP2A2	magenta	0.956662	1.97897e-77	-0.163373	0.173406
RBX1	brown	0.956144	4.49192e-77	-0.173226	0.148553
NDNF	tan	0.955888	6.70946e-77	0.270882	0.0223202
NKIRAS1	magenta	0.955723	8.68166e-77	-0.107506	0.372194
GNG3	honeydew1	0.955683	9.23757e-77	-0.234281	0.0492404
PJA2	magenta	0.955109	2.24259e-76	-0.120844	0.315447
SNCB	honeydew1	0.955099	2.27946e-76	-0.210638	0.0778662
COL1A2	tan	0.955061	2.41632e-76	0.271789	0.0218579
FAM131A	honeydew1	0.955058	2.42763e-76	-0.271327	0.0220924
LAPTM5	violet	0.954772	3.75782e-76	0.11931	0.321672
ENTPD6	honeydew1	0.954766	3.78898e-76	-0.205756	0.0851737
KIAA1467	magenta	0.954696	4.21664e-76	-0.156699	0.19189
PAXIP1	black	0.954496	5.71639e-76	-0.151183	0.2082
RPL19	lightcoral	0.954449	6.13818e-76	0.250621	0.035026
TAF4B	magenta	0.953894	1.41352e-75	-0.163463	0.173166
YAP1	grey60	0.953799	1.62903e-75	0.343756	0.00333402
FXYD1	darkorange	0.953657	2.01054e-75	0.239767	0.0440166
COL3A1	tan	0.953407	2.91224e-75	0.272237	0.0216326
PPP2R5E	magenta	0.953374	3.0587e-75	-0.135584	0.259577
OXR1	magenta	0.953341	3.21184e-75	-0.141126	0.240425
ATP6V1C1	magenta	0.953285	3.48687e-75	-0.19373	0.10549
SLC6A20	tan	0.95312	4.44541e-75	0.260312	0.0283474
PRKCH	blue2	0.952321	1.42411e-74	0.155728	0.194691
RPS9	lightcoral	0.952188	1.72324e-74	0.148901	0.215228
SLC2A13	magenta	0.951829	2.88599e-74	-0.212685	0.074955
FAM102B	magenta	0.95173	3.32355e-74	-0.205236	0.085982
MEF2C	magenta	0.951696	3.48745e-74	-0.163212	0.173838
SARNP	brown	0.951578	4.12393e-74	-0.118472	0.325107
ARPC5L	honeydew1	0.951462	4.86541e-74	-0.183383	0.125818
LZTFL1	magenta	0.951461	4.87118e-74	-0.151032	0.208662
SASH3	violet	0.951356	5.65341e-74	0.108235	0.368942
SCARA5	tan	0.951191	7.13706e-74	0.258895	0.029251
SH3GLB2	brown	0.951056	8.62356e-74	-0.178669	0.136016
GABRB3	magenta	0.950987	9.50643e-74	-0.143829	0.231443
PTPRA	brown	0.950823	1.19526e-73	-0.184643	0.123194
KCNQ5	magenta	0.950784	1.26306e-73	-0.167785	0.161926
RP11-474G23.2	magenta	0.950743	1.33711e-73	-0.141376	0.239583
TMEM130	honeydew1	0.950725	1.37126e-73	-0.242095	0.0419427
RLIM	magenta	0.950598	1.63654e-73	-0.104502	0.385777
SYNGR3	honeydew1	0.950527	1.80663e-73	-0.26536	0.0253166
ADAMTS16	black	0.950462	1.97858e-73	-0.353319	0.00250775
DNM1L	magenta	0.950184	2.90449e-73	-0.148962	0.215039
PCYT2	brown	0.950134	3.11395e-73	-0.10817	0.36923
STAC2	lavenderblush2	0.950028	3.60157e-73	-0.186187	0.120036
RP11-81K13.1	magenta	0.949908	4.24994e-73	-0.167211	0.163388
NBPF8	black	0.949508	7.33788e-73	-0.110971	0.35689
SGTB	magenta	0.949438	8.07552e-73	-0.189222	0.114009
ELAVL4	magenta	0.94938	8.73591e-73	-0.150898	0.209068
SCN1B	lavenderblush2	0.949291	9.84777e-73	-0.116891	0.33165
ZIC1	black	0.949283	9.96324e-73	0.277255	0.0192418
ACTR3B	honeydew1	0.949252	1.03877e-72	-0.284467	0.0162029
DCN	tan	0.949193	1.12492e-72	0.324152	0.00581997
FRMPD4	magenta	0.949178	1.14841e-72	-0.165101	0.168843
TRUB1	magenta	0.948938	1.5864e-72	-0.162498	0.175753
BEX2	honeydew1	0.948923	1.62038e-72	-0.229258	0.0544583
GUCY1B3	honeydew1	0.947969	5.77665e-72	-0.201015	0.0927782
GTF3C1	brown	0.947663	8.63638e-72	-0.144333	0.229797
BBS7	magenta	0.947556	9.94026e-72	-0.11937	0.321427
TBX15	tan	0.947529	1.02911e-71	0.352385	0.0025795
RAD23A	brown	0.947469	1.11373e-71	-0.118525	0.32489
CDC42EP1	salmon2	0.947256	1.46975e-71	0.154509	0.198253
MRPS17	honeydew1	0.947197	1.58686e-71	-0.256182	0.0310497
RNMT	magenta	0.947186	1.6094e-71	-0.189064	0.114317
LTBP2	tan	0.94708	1.84787e-71	0.277949	0.0189294
ATP6V1B2	magenta	0.947016	2.00796e-71	-0.152782	0.203374
NECAP1	magenta	0.946865	2.44047e-71	-0.186294	0.119819
CDK5R1	honeydew1	0.946774	2.74588e-71	-0.256973	0.030516
GABRA4	magenta	0.946631	3.30102e-71	-0.207135	0.0830563
DUSP2	lightpink4	0.94631	4.97905e-71	-0.144853	0.228105
CGREF1	darkslateblue	0.946307	4.99638e-71	-0.276983	0.0193652
ANP32B	lightcoral	0.946287	5.12757e-71	0.139936	0.244453
LINC00087	darkslateblue	0.946199	5.73615e-71	-0.248747	0.0364585
TRIM2	brown2	0.946095	6.54548e-71	-0.10468	0.384963
CSRNP3	magenta	0.94588	8.60714e-71	-0.179264	0.134695
WDR12	magenta	0.94583	9.17143e-71	-0.157729	0.188947
ZDHHC21	magenta	0.9457	1.08037e-70	-0.199736	0.0949185
ZYG11B	magenta	0.945674	1.1171e-70	-0.111918	0.352776
MEAF6	darkslateblue	0.945672	1.11931e-70	-0.185187	0.122075
RPS12	lightcoral	0.945613	1.20576e-70	0.18178	0.129219
MYT1L	magenta	0.945534	1.33269e-70	-0.133693	0.266343
RNF175	darkslateblue	0.945317	1.74945e-70	-0.184133	0.124251
ATRNL1	magenta	0.945189	2.05495e-70	-0.165991	0.166524
XK	magenta	0.94514	2.1835e-70	-0.168693	0.159634
CALY	darkslateblue	0.945113	2.25898e-70	-0.173091	0.148874
PEG3	magenta	0.945113	2.2592e-70	-0.176596	0.140693
TMX4	magenta	0.945004	2.58784e-70	-0.136721	0.255566
NSF	magenta	0.944955	2.75182e-70	-0.189546	0.113379
MOAP1	magenta	0.944885	3.0028e-70	-0.166971	0.164001
TRIM37	darkslateblue	0.944734	3.61902e-70	-0.207644	0.0822852
EPAS1	blue2	0.944633	4.10432e-70	0.11565	0.336847
MYO5A	magenta	0.944412	5.39056e-70	-0.191995	0.108709
ARF5	darkslateblue	0.944371	5.66937e-70	-0.142527	0.235742
MAP2K4	magenta	0.944221	6.82295e-70	-0.192534	0.1077
ANGPTL7	black	0.944172	7.24345e-70	0.164095	0.17149
TGM1	black	0.94397	9.2788e-70	0.20392	0.0880576
GCAT	brown	0.943657	1.35844e-69	-0.123882	0.303341
CCDC88B	black	0.943469	1.70773e-69	0.125996	0.295099
RP11-498B4.5	magenta	0.943456	1.73476e-69	-0.136138	0.257619
HCN1	magenta	0.943247	2.23477e-69	-0.194214	0.104606
ORC5	magenta	0.943047	2.84114e-69	-0.10071	0.403345
ACTL6B	darkslateblue	0.942976	3.09539e-69	-0.221968	0.0628259
B4GALT6	magenta	0.942883	3.46174e-69	-0.145894	0.224745
SLC3A1	magenta	0.942814	3.75982e-69	-0.127427	0.289608
MPG	brown	0.942789	3.8746e-69	-0.100395	0.404825
SIX2	tan	0.94275	4.05649e-69	0.2466	0.0381593
PRKAR1B	darkslateblue	0.942688	4.37277e-69	-0.236836	0.0467475
PNMAL2	darkslateblue	0.942651	4.57025e-69	-0.26457	0.0257718
FAM173A	brown	0.942601	4.85057e-69	-0.168809	0.159343
OAS3	plum3	0.942568	5.04524e-69	0.107977	0.370088
MAGEE1	magenta	0.942262	7.25602e-69	-0.192356	0.108033
PPME1	magenta	0.942036	9.47878e-69	-0.139874	0.244665
SMKR1	darkslateblue	0.941879	1.14174e-68	-0.20072	0.0932675
CDKN2D	darkslateblue	0.941793	1.26231e-68	-0.198966	0.0962257
MAP4	lightcoral	0.941729	1.36156e-68	0.112862	0.3487
PAK1	magenta	0.941475	1.83225e-68	-0.164762	0.16973
ALX4	tan	0.941433	1.92529e-68	0.214037	0.0730801
ZC2HC1A	magenta	0.941284	2.29025e-68	-0.121398	0.313217
SLC17A7	darkslateblue	0.94124	2.41062e-68	-0.245791	0.0388171
AVL9	magenta	0.94122	2.46734e-68	-0.18108	0.130726
LRRTM3	magenta	0.941102	2.83149e-68	-0.184234	0.124041
NAPG	magenta	0.9408	4.01837e-68	-0.190349	0.111832
FAXC	magenta	0.940739	4.31274e-68	-0.191385	0.109858
CHN1	darkslateblue	0.940684	4.59554e-68	-0.25915	0.0290866
DZIP3	magenta	0.940657	4.73826e-68	-0.103055	0.392427
ZNF24	magenta4	0.940467	5.89817e-68	0.111297	0.35547
TUSC2	darkslateblue	0.940447	6.03414e-68	-0.168073	0.161196
PRDM6	tan	0.940411	6.2911e-68	0.25937	0.0289457
CHRM1	darkslateblue	0.94033	6.90242e-68	-0.264035	0.0260844
ACTR2	magenta	0.940183	8.16464e-68	-0.111631	0.354017
HRAS	brown	0.940092	9.06385e-68	-0.111802	0.353277
DPM3	brown	0.940017	9.87499e-68	0.124189	0.302138
SUCLA2	magenta	0.939757	1.32623e-67	-0.112412	0.350639
POLR3K	darkslateblue	0.939741	1.35024e-67	-0.215727	0.0707902
SLC25A40	magenta	0.939534	1.70781e-67	-0.169107	0.158597
PHYHIP	darkslateblue	0.939446	1.88631e-67	-0.207027	0.0832198
PLEKHD1	black	0.939194	2.50433e-67	-0.13768	0.252217
ITIH2	tan	0.939041	2.97397e-67	0.259857	0.0286349
SCAMP5	darkslateblue	0.938838	3.73612e-67	-0.211223	0.0770248
AFAP1L1	tan	0.938832	3.75809e-67	0.304156	0.00991489
GRIA3	magenta	0.938799	3.90017e-67	-0.222032	0.0627483
DHX15	mediumpurple3	0.938761	4.07115e-67	0.150633	0.209881
PENK	black	0.938533	5.24509e-67	-0.15925	0.184663
OGN	tan	0.938463	5.66743e-67	0.285924	0.0156416
CREG2	magenta	0.938392	6.13565e-67	-0.179779	0.133561
SCAI	magenta	0.938372	6.27199e-67	-0.213025	0.0744806
GNB1	darkslateblue	0.938351	6.41964e-67	-0.146142	0.223946
ARMC6	brown	0.938254	7.14941e-67	-0.147087	0.220934
NTRK2	magenta	0.938151	8.00931e-67	-0.18916	0.11413
REPS2	magenta	0.937841	1.12695e-66	-0.198577	0.0968913
ATRN	magenta	0.937823	1.14999e-66	-0.194366	0.104329
CHL1	magenta	0.937754	1.24005e-66	-0.191145	0.110313
HECW1	magenta	0.937474	1.68418e-66	-0.223658	0.0607998
EPHA4	magenta	0.937423	1.78224e-66	-0.166597	0.16496
RP11-355I22.7	magenta	0.937415	1.79796e-66	-0.210126	0.0786078
AKT3	magenta	0.937332	1.9669e-66	-0.125567	0.296763
C5orf22	magenta	0.937281	2.07884e-66	-0.151102	0.208448
EPB41	black	0.937247	2.15838e-66	0.223578	0.0608944
HDGFRP2	brown	0.937209	2.24927e-66	-0.16579	0.167045
CD200	darkslateblue	0.93706	2.64395e-66	-0.217151	0.0689057
HSPA12A	magenta	0.937023	2.75199e-66	-0.192954	0.106921
C14orf2	darkslateblue	0.936972	2.90887e-66	-0.144671	0.228695
CAB39	magenta	0.936957	2.95566e-66	-0.113736	0.344957
TUBA4A	darkslateblue	0.936922	3.07069e-66	-0.228488	0.0552966
RAB9B	magenta	0.936806	3.48247e-66	-0.196571	0.10038
RTN1	magenta	0.936757	3.66849e-66	-0.103543	0.390179
FBXL2	darkslateblue	0.936704	3.88526e-66	-0.275436	0.0200809
PRRT2	darkslateblue	0.936479	4.95231e-66	-0.235067	0.0484618
COL1A1	tan	0.936227	6.48559e-66	0.262275	0.0271343
SOWAHB	magenta	0.93607	7.6728e-66	-0.149152	0.214447
NPTN	darkslateblue	0.93606	7.75586e-66	-0.235389	0.0481458
SYP	darkslateblue	0.935926	8.94311e-66	-0.24597	0.0386708
C22orf46	lightcoral	0.935926	8.94368e-66	0.141949	0.237666
RAB3C	magenta	0.935894	9.25334e-66	-0.168554	0.159983
ARHGDIB	violet	0.935893	9.26453e-66	0.138815	0.24829
GFOD2	plum2	0.935626	1.23087e-65	-0.154664	0.197796
TMEM222	brown	0.935488	1.42412e-65	-0.138878	0.248074
C9orf91	magenta	0.935376	1.60325e-65	-0.117216	0.330299
CNRIP1	darkslateblue	0.935334	1.67469e-65	-0.192093	0.108525
AMPH	magenta	0.935166	2.00054e-65	-0.142859	0.234638
THSD4	tan	0.934949	2.51215e-65	0.243698	0.0405621
MRC2	tan	0.934889	2.6749e-65	0.25321	0.0331247
KALRN	darkslateblue	0.934678	3.33557e-65	-0.278359	0.018747
TMEM39B	brown	0.93456	3.77011e-65	-0.109516	0.363269
RFPL1	magenta	0.93452	3.92997e-65	-0.202969	0.0895818
DLAT	magenta	0.93449	4.05825e-65	-0.137696	0.25216
SLC22A3	tan	0.934307	4.90423e-65	0.276214	0.0197182
ARPC4	brown	0.934289	4.99905e-65	-0.19175	0.109168
POLB	black	0.934104	6.05532e-65	-0.117699	0.328297
SLC35B4	magenta	0.933885	7.59146e-65	-0.130727	0.277195
YWHAB	magenta	0.933868	7.72761e-65	-0.172164	0.151094
NGFRAP1	darkslateblue	0.933853	7.8478e-65	-0.180356	0.132298
FRRS1L	magenta	0.933738	8.83358e-65	-0.203868	0.08814
NDFIP1	magenta	0.933441	1.19751e-64	-0.159837	0.183029
UCHL1	darkslateblue	0.93341	1.23648e-64	-0.25595	0.0312073
FOXD2-AS1	tan	0.933395	1.25621e-64	0.289808	0.0142269
TRNP1	darkslateblue	0.933379	1.27594e-64	-0.203165	0.089265
TSPYL1	darkslateblue	0.933371	1.28748e-64	-0.213427	0.0739207
UQCRC2	magenta	0.933119	1.66436e-64	-0.142223	0.23675
EPT1	magenta	0.933113	1.67511e-64	-0.144456	0.229394
PLA2R1	tan	0.932758	2.40222e-64	0.296007	0.0121977
ATP6AP2	magenta	0.932431	3.34051e-64	-0.15752	0.189543
CALM3	darkslateblue	0.932419	3.38394e-64	-0.217242	0.0687862
PSEN1	salmon2	0.932415	3.39698e-64	0.112143	0.351803
UNC5D	magenta	0.932348	3.63239e-64	-0.153263	0.201939
AKAP11	magenta	0.932112	4.60824e-64	-0.109303	0.364206
CISD1	magenta	0.932036	4.97071e-64	-0.172597	0.150054
C1orf173	magenta	0.93199	5.2058e-64	-0.195203	0.102817
ATP9A	magenta	0.931646	7.33814e-64	-0.107211	0.373514
PACSIN1	darkslateblue	0.931627	7.48018e-64	-0.26012	0.0284685
PDE1B	darkslateblue	0.931605	7.64308e-64	-0.244902	0.0395507
GPC6	tan	0.931431	9.0864e-64	0.283021	0.0167767
ATXN10	darkslateblue	0.931366	9.69272e-64	-0.163891	0.172029
RPL28	lightcoral	0.931271	1.06445e-63	0.178767	0.135797
RPS17L	lightcoral	0.931234	1.10432e-63	0.206377	0.084214
2025-03-11	darkslateblue	0.931223	1.11732e-63	-0.253656	0.0328058
SLC47A2	navajowhite1	0.930984	1.41486e-63	0.197418	0.0988952
UBLCP1	magenta	0.930524	2.22135e-63	-0.128587	0.285203
SNRPA	brown	0.930521	2.22877e-63	0.118375	0.325509
DLG3	magenta	0.930513	2.246e-63	-0.148417	0.216742
SLC25A4	magenta	0.930471	2.34034e-63	-0.154491	0.198306
RNF187	darkslateblue	0.930415	2.47139e-63	-0.110166	0.360407
FAM49A	magenta	0.930377	2.56657e-63	-0.186209	0.119992
MAP1B	magenta	0.930369	2.58648e-63	-0.142408	0.236136
GS1-72M22.1	magenta	0.930222	2.98619e-63	-0.145112	0.227266
LRRN4CL	tan	0.93016	3.16992e-63	0.307564	0.0090767
C11orf87	magenta	0.930095	3.37751e-63	-0.20669	0.0837353
GS1-358P8.4	magenta	0.929967	3.82531e-63	-0.112075	0.352095
GP1BB	brown	0.929841	4.32217e-63	-0.214296	0.0727261
PTPRN2	magenta	0.929687	5.01674e-63	-0.185179	0.122091
ATP6V1H	magenta	0.929524	5.87341e-63	-0.123239	0.305879
ARF3	darkslateblue	0.929411	6.55331e-63	-0.12951	0.281728
HN1	darkslateblue	0.929135	8.54029e-63	-0.24881	0.0364095
YPEL3	brown	0.929108	8.76214e-63	-0.142923	0.234429
FAM127B	brown	0.929105	8.7884e-63	0.148854	0.215376
MYCBP2	darkslateblue	0.92909	8.92148e-63	-0.241562	0.0424108
EGR4	lightpink4	0.929052	9.2498e-63	-0.185692	0.121042
PRKACA	darkslateblue	0.928952	1.01794e-62	-0.155318	0.195885
CUL2	magenta	0.928868	1.10287e-62	-0.119673	0.320193
RP1-269M15.3	magenta	0.928818	1.15729e-62	-0.153718	0.200586
GLT1D1	darkslateblue	0.92863	1.38394e-62	-0.232843	0.0506896
ELMOD1	darkslateblue	0.928628	1.3869e-62	-0.220425	0.0647243
LSM11	magenta	0.928625	1.39011e-62	-0.142783	0.23489
FAM20B	magenta	0.928483	1.59214e-62	-0.128691	0.28481
SELRC1	magenta	0.928467	1.61645e-62	-0.2062	0.0844868
NRGN	darkslateblue	0.928408	1.70869e-62	-0.252109	0.0339221
FBLL1	darkslateblue	0.928359	1.78983e-62	-0.237796	0.0458384
TMEM241	darkslateblue	0.928308	1.87989e-62	-0.251499	0.0343715
ADAP1	brown	0.928297	1.89929e-62	-0.226091	0.0579749
FAM20A	tan	0.928194	2.09412e-62	0.280252	0.0179243
FZD3	magenta	0.928056	2.38634e-62	-0.12339	0.305282
SLC22A17	darkslateblue	0.927855	2.88378e-62	-0.19771	0.0983874
CRABP1	tan	0.927689	3.37091e-62	0.218528	0.0671217
LPPR5	magenta	0.927538	3.88182e-62	-0.204404	0.0872898
YWHAZ	darkslateblue	0.92738	4.50071e-62	-0.212196	0.0756425
CLVS2	magenta	0.927371	4.53887e-62	-0.154724	0.197621
POLR3A	magenta	0.926948	6.73301e-62	-0.131641	0.273818
MYH10	darkslateblue	0.926893	7.08905e-62	-0.276952	0.0193794
ARF1	darkslateblue	0.926656	8.82995e-62	-0.145303	0.226646
SMIM17	magenta	0.92664	8.96642e-62	-0.177023	0.13972
OLFM3	magenta	0.926551	9.7365e-62	-0.184642	0.123197
TEKT1	navajowhite1	0.926453	1.06504e-61	0.319008	0.00669724
ATP5G1	darkslateblue	0.926332	1.19161e-61	-0.162455	0.175868
BTF3L4	magenta	0.926295	1.23233e-61	-0.100291	0.405315
KCNMA1	tan	0.926294	1.23407e-61	0.254655	0.0321018
PKP2	tan	0.926249	1.28605e-61	0.230533	0.053093
KRT222	magenta	0.926217	1.32487e-61	-0.247837	0.0371715
CBY1	brown	0.926112	1.45829e-61	0.148289	0.217142
SCAMP1	magenta	0.926112	1.45908e-61	-0.208536	0.0809489
PREPL	magenta	0.926011	1.60046e-61	-0.108268	0.368793
VAX2	black	0.925587	2.3578e-61	0.170919	0.154118
NCOR2	brown	0.92553	2.48336e-61	-0.127439	0.289559
DCK	magenta	0.925375	2.86061e-61	-0.137887	0.251497
ATP5B	magenta	0.925155	3.49277e-61	-0.115974	0.335484
PRKCE	magenta	0.925127	3.58261e-61	-0.206174	0.0845265
ARHGAP31	grey60	0.92488	4.47729e-61	0.208163	0.0815059
KLHDC3	darkslateblue	0.924523	6.1776e-61	-0.168612	0.159838
ADRBK2	magenta	0.924429	6.72045e-61	-0.191739	0.10919
MRPS30	magenta	0.924379	7.0304e-61	-0.148875	0.215311
LMTK2	magenta	0.924374	7.06364e-61	-0.192923	0.106978
TMEM246	magenta	0.92428	7.68226e-61	-0.136206	0.257378
MAGED1	brown	0.924068	9.28868e-61	-0.237615	0.0460081
STX1A	darkslateblue	0.924044	9.48332e-61	-0.268501	0.023573
ANXA6	magenta	0.924005	9.82426e-61	-0.136708	0.255613
CD68	violet	0.923974	1.00985e-60	0.154886	0.197146
HSDL1	magenta	0.923766	1.21559e-60	-0.128211	0.286625
ATCAY	darkslateblue	0.923754	1.22836e-60	-0.239875	0.0439182
RP11-531A24.5	black	0.923746	1.23746e-60	-0.125018	0.298895
GPRASP1	magenta	0.923742	1.24199e-60	-0.171739	0.152122
RPLP2	lightcoral	0.923709	1.27851e-60	0.238513	0.0451686
TRIM11	black	0.92368	1.31185e-60	-0.119561	0.32065
ITPR1	magenta	0.923529	1.49956e-60	-0.188146	0.116118
ATP6V0C	darkslateblue	0.923444	1.61746e-60	-0.242135	0.0419077
NLK	magenta	0.923057	2.27543e-60	-0.192265	0.108203
VSNL1	darkslateblue	0.922769	2.93262e-60	-0.233436	0.0500878
ATP6V1F	darkslateblue	0.922659	3.22859e-60	-0.134971	0.261759
DMXL2	magenta	0.922643	3.27354e-60	-0.174673	0.145137
LINC00086	darkslateblue	0.922521	3.64409e-60	-0.285609	0.0157615
CLIP3	darkslateblue	0.92249	3.74439e-60	-0.186179	0.120053
GARS	magenta	0.922299	4.42198e-60	-0.104295	0.386727
RHOG	salmon2	0.922286	4.47213e-60	0.144003	0.230875
TMX3	magenta	0.922026	5.60595e-60	-0.211755	0.0762668
CBR1	salmon2	0.921984	5.81584e-60	0.106545	0.376508
CDK5R2	darkslateblue	0.921963	5.9247e-60	-0.302786	0.0102703
SLC4A10	magenta	0.921927	6.11081e-60	-0.111929	0.352727
PLEKHB2	magenta	0.921889	6.31282e-60	-0.185353	0.121736
SYN1	darkslateblue	0.921762	7.04678e-60	-0.191422	0.109788
CNTNAP2	magenta	0.921716	7.33805e-60	-0.169318	0.15807
HCFC1R1	brown	0.921706	7.40273e-60	-0.117656	0.328476
KIAA1107	magenta	0.921612	8.02828e-60	-0.174491	0.145563
COPS7A	darkslateblue	0.921589	8.18897e-60	-0.155486	0.195395
GAS1	tan	0.921579	8.25825e-60	0.242939	0.0412115
KCNQ3	magenta	0.921482	8.97613e-60	-0.178056	0.137387
TRHDE	magenta	0.921476	9.02745e-60	-0.183434	0.125712
FXYD6	darkslateblue	0.921418	9.48786e-60	-0.210853	0.0775563
SGSM1	darkslateblue	0.921326	1.0274e-59	-0.247462	0.0374683
HCG25	brown	0.921263	1.08443e-59	-0.124659	0.300296
SDC2	grey60	0.921228	1.11698e-59	0.166388	0.165499
PRKCB	magenta	0.921127	1.21826e-59	-0.203396	0.0888939
CCM2	brown	0.921095	1.25228e-59	-0.147012	0.221173
FGF12	magenta	0.92099	1.37075e-59	-0.190867	0.110842
NUAK1	magenta	0.920752	1.67996e-59	-0.202781	0.0898843
SLPI	tan	0.920704	1.7501e-59	0.250147	0.0353839
RHBDD2	darkslateblue	0.920669	1.8038e-59	-0.174773	0.144905
AP1S1	darkslateblue	0.920665	1.80954e-59	-0.21838	0.0673116
KCNH1	magenta	0.920615	1.88785e-59	-0.178738	0.135863
SNAPC5	darkslateblue	0.920275	2.52207e-59	-0.140105	0.243879
KIAA1468	magenta	0.920155	2.79156e-59	-0.235126	0.0484041
CHRM3	magenta	0.920153	2.79732e-59	-0.178771	0.135788
LBR	magenta4	0.920144	2.81714e-59	0.124577	0.300617
PNMA6C	darkslateblue	0.920015	3.14139e-59	-0.204587	0.0870006
LDB2	magenta	0.91991	3.4338e-59	-0.140188	0.243596
RANBP9	magenta	0.919852	3.60674e-59	-0.160332	0.181659
KLHL23	coral1	0.919842	3.63617e-59	0.124447	0.301127
ATXN7L3B	magenta	0.919705	4.08124e-59	-0.110215	0.360194
DCLK1	magenta	0.919703	4.08999e-59	-0.166198	0.165989
AFG3L2	magenta	0.919429	5.14769e-59	-0.129991	0.279932
SLC2A10	grey60	0.919429	5.14837e-59	0.25475	0.0320355
CDH10	magenta	0.919252	5.9711e-59	-0.184448	0.123597
ATL1	darkslateblue	0.919224	6.11212e-59	-0.269712	0.0229286
ATP2B1	darkslateblue	0.919191	6.28326e-59	-0.281385	0.0174469
C2orf40	tan	0.919185	6.31482e-59	0.287859	0.0149225
NDUFC2	darkslateblue	0.919128	6.62432e-59	-0.162083	0.176874
LRRTM4	magenta	0.919094	6.81797e-59	-0.200495	0.0936428
TRABD	darkgrey	0.918935	7.7855e-59	0.118173	0.326339
RP11-981G7.1	black	0.918771	8.92181e-59	-0.162673	0.175282
DGKZ	brown	0.918636	9.98039e-59	-0.245394	0.0391435
TMEM151B	plum2	0.918577	1.0484e-58	-0.225586	0.0585515
AC007192.6	brown	0.918576	1.04966e-58	-0.207002	0.0832578
LRRC73	darkslateblue	0.918571	1.05396e-58	-0.215247	0.0714348
CDC27	magenta	0.918504	1.11361e-58	-0.175254	0.143783
BLOC1S6	magenta	0.918397	1.2177e-58	-0.137718	0.252084
CRMP1	darkslateblue	0.918314	1.30397e-58	-0.214947	0.0718403
EXOC6	darkslateblue	0.917997	1.69389e-58	-0.292568	0.0132901
ARHGEF26	grey60	0.917911	1.8185e-58	0.140342	0.243072
TSPAN18	black	0.917768	2.04516e-58	0.161691	0.177937
CASD1	magenta	0.917759	2.06042e-58	-0.181228	0.130405
FAM134B	brown2	0.917755	2.06727e-58	-0.102914	0.39308
ZBTB18	plum2	0.917708	2.14889e-58	-0.254901	0.0319298
TCEAL6	magenta	0.917678	2.20293e-58	-0.194853	0.103446
ROBO2	magenta	0.917584	2.37963e-58	-0.181941	0.128874
PPP3CA	darkslateblue	0.917447	2.66028e-58	-0.249913	0.0355615
TMEM132D	magenta	0.917193	3.27525e-58	-0.146839	0.221723
SRP14-AS1	lightcoral	0.91719	3.28282e-58	0.239269	0.0444709
C3orf14	darkslateblue	0.917092	3.55544e-58	-0.191661	0.109337
SNTA1	darkorange	0.917016	3.7825e-58	0.154915	0.19706
COPB1	mediumpurple3	0.916947	4.00291e-58	0.290172	0.0141002
C1orf115	darkslateblue	0.916943	4.01556e-58	-0.176621	0.140636
SV2B	magenta	0.91692	4.08876e-58	-0.210839	0.0775766
LRRC4C	magenta	0.916872	4.25357e-58	-0.199341	0.0955876
PRKCI	magenta	0.916815	4.45455e-58	-0.148976	0.214996
TBC1D9	magenta	0.916659	5.0569e-58	-0.182347	0.128008
VSTM5	magenta	0.916628	5.18188e-58	-0.190053	0.112401
PGM2L1	magenta	0.916624	5.20132e-58	-0.17683	0.140158
KCNV1	magenta	0.916598	5.31131e-58	-0.178565	0.136247
RP11-297M9.2	magenta	0.916511	5.69646e-58	-0.205947	0.084877
UBA5	magenta	0.916438	6.04263e-58	-0.111524	0.354481
ZDBF2	magenta	0.91642	6.13463e-58	-0.132676	0.270033
TCEAL5	darkslateblue	0.916247	7.05385e-58	-0.229511	0.0541855
CDC40	magenta	0.916167	7.52301e-58	-0.219727	0.0655983
PARM1	magenta	0.916122	7.79793e-58	-0.162326	0.176217
TNFRSF11B	tan	0.916119	7.81992e-58	0.298457	0.0114679
LMBRD2	magenta	0.915996	8.6305e-58	-0.159412	0.184211
ARL6IP1	darkslateblue	0.915964	8.8526e-58	-0.173098	0.148857
ATP6V1G2	darkslateblue	0.915955	8.91682e-58	-0.212461	0.0752689
KIAA1324	darkslateblue	0.91567	1.12063e-57	-0.263123	0.0266242
ZNHIT1	brown	0.915542	1.24131e-57	0.220878	0.0641621
RPS13	lightcoral	0.915522	1.26174e-57	0.276065	0.0197872
BEX5	darkslateblue	0.915484	1.30077e-57	-0.217058	0.0690275
PCLO	magenta	0.915469	1.316e-57	-0.200198	0.0941411
MOB3B	magenta4	0.915253	1.56406e-57	0.126648	0.292588
SRRM4	plum2	0.915207	1.62223e-57	-0.238387	0.045285
MICU3	magenta	0.915177	1.66082e-57	-0.232375	0.0511698
STXBP5L	magenta	0.915116	1.74322e-57	-0.224555	0.0597448
SATB1	magenta	0.915037	1.85624e-57	-0.205878	0.0849845
FAM19A2	magenta	0.914994	1.92149e-57	-0.177496	0.138648
PIN1	darkslateblue	0.914941	2.00427e-57	-0.174581	0.145354
NSG2	darkslateblue	0.914906	2.05993e-57	-0.257581	0.0301107
RBMS2	blue2	0.914891	2.0854e-57	0.201637	0.0917506
CACNG3	darkslateblue	0.914744	2.34127e-57	-0.254217	0.032409
AC011484.1	magenta	0.914731	2.36599e-57	-0.232876	0.0506567
MLLT11	magenta	0.914686	2.45145e-57	-0.211393	0.0767814
NUP50	magenta	0.914572	2.68272e-57	-0.130523	0.277949
CAP2	magenta	0.914542	2.74656e-57	-0.200165	0.0941965
PFN2	darkslateblue	0.914538	2.75633e-57	-0.16894	0.159015
OLFM1	darkslateblue	0.914486	2.87253e-57	-0.253797	0.0327059
PNMA1	magenta	0.914406	3.05736e-57	-0.134857	0.262166
CDH8	darkslateblue	0.914335	3.23408e-57	-0.239283	0.0444583
KCNS2	magenta	0.914222	3.53532e-57	-0.193418	0.106064
TMEM145	black	0.914009	4.17775e-57	-0.114808	0.3404
LARGE	magenta	0.913966	4.32123e-57	-0.213553	0.0737467
CDC42	darkslateblue	0.913926	4.46002e-57	-0.191127	0.110346
SLITRK3	magenta	0.913891	4.58295e-57	-0.209308	0.0798048
MAD2L1	magenta	0.913831	4.80395e-57	-0.146384	0.223172
KCNAB2	darkslateblue	0.91372	5.23778e-57	-0.251985	0.0340136
EIF4A2	magenta	0.913708	5.28802e-57	-0.131488	0.274383
LRRC20	darkslateblue	0.913661	5.48759e-57	-0.17092	0.154116
PNMAL1	magenta	0.913632	5.61341e-57	-0.178816	0.135688
CLSTN2	magenta	0.913624	5.64842e-57	-0.169858	0.156729
CPNE5	darkslateblue	0.913597	5.76693e-57	-0.25887	0.0292675
PRR14	darkgrey	0.913411	6.66553e-57	0.156782	0.19165
DNAJA2	magenta	0.913378	6.83931e-57	-0.16981	0.156847
PDLIM2	black	0.91333	7.10024e-57	0.174772	0.144906
PPP3R1	darkslateblue	0.913292	7.31282e-57	-0.19391	0.105161
THY1	darkslateblue	0.913248	7.56811e-57	-0.287133	0.015189
MARK1	magenta	0.912974	9.35885e-57	-0.224755	0.0595116
DIRAS2	magenta	0.912969	9.39486e-57	-0.189422	0.11362
ZNF25	magenta	0.912927	9.70627e-57	-0.151142	0.208326
CRYM	darkslateblue	0.912893	9.96236e-57	-0.257268	0.0303189
PDS5B	magenta	0.912844	1.03462e-56	-0.128069	0.287162
YBX3	lightsteelblue1	0.912814	1.05957e-56	0.203219	0.0891791
LIMD2	brown	0.912614	1.23608e-56	-0.129826	0.280549
RPL13A	lightcoral	0.912487	1.3628e-56	0.250733	0.0349417
DDX10	magenta	0.912299	1.57549e-56	-0.124309	0.301664
CDH13	magenta	0.912293	1.58287e-56	-0.174103	0.146474
ZDHHC16	brown	0.912245	1.6417e-56	-0.126429	0.293433
ZNF600	black	0.912232	1.65775e-56	0.231191	0.0523987
SURF2	brown	0.911997	1.9855e-56	-0.12435	0.301506
CNOT10	brown	0.911979	2.01246e-56	-0.199013	0.0961444
TIMM17A	magenta	0.911966	2.03277e-56	-0.121894	0.311228
RAB3A	darkslateblue	0.911817	2.27766e-56	-0.208323	0.0812668
MED1	mediumpurple3	0.911688	2.51413e-56	0.108196	0.369114
SLC7A7	violet	0.911597	2.69376e-56	0.137127	0.254146
DOC2A	darkslateblue	0.911551	2.79047e-56	-0.247455	0.037474
PGK1	magenta	0.9115	2.90061e-56	-0.116372	0.333818
WDR37	magenta	0.91144	3.03743e-56	-0.159602	0.183682
GSPT2	magenta	0.911409	3.10894e-56	-0.138717	0.248625
PRKAA2	magenta	0.911352	3.24745e-56	-0.17988	0.133338
YWHAG	magenta	0.911281	3.42583e-56	-0.206791	0.0835805
PTPDC1	salmon2	0.911271	3.45269e-56	-0.133397	0.267415
PRKAR1A	magenta	0.911226	3.57193e-56	-0.110642	0.358326
MANEAL	darkslateblue	0.911174	3.71516e-56	-0.211193	0.0770683
RGS7BP	magenta	0.911092	3.95498e-56	-0.114028	0.343713
TOMM40L	darkslateblue	0.910811	4.89039e-56	-0.184418	0.12366
B4GALNT1	plum2	0.910745	5.1389e-56	-0.278241	0.0187995
GDA	magenta	0.910743	5.14666e-56	-0.187654	0.117093
MAPRE3	darkslateblue	0.910729	5.20097e-56	-0.248346	0.0367711
DYNC1I1	darkslateblue	0.910674	5.42233e-56	-0.224715	0.0595588
USP8	mediumpurple3	0.910636	5.57849e-56	0.128763	0.28454
TTC39C	magenta	0.910595	5.75274e-56	-0.101611	0.399128
FAM217B	magenta	0.910459	6.37245e-56	-0.180308	0.132403
KIAA2022	magenta	0.910452	6.40999e-56	-0.194018	0.104963
TMEM63C	plum2	0.910451	6.41316e-56	-0.198184	0.0975679
GFRA2	darkslateblue	0.910434	6.4932e-56	-0.243069	0.0410996
IER5	lightpink4	0.910248	7.46669e-56	-0.11891	0.323309
UBE2W	magenta	0.910027	8.80928e-56	-0.146534	0.222695
CHD8	brown	0.909898	9.70651e-56	-0.145335	0.226542
CACNA1A	black	0.90989	9.76387e-56	-0.221511	0.0633837
BEX4	darkslateblue	0.909805	1.03974e-55	-0.197814	0.0982069
GDAP1L1	darkslateblue	0.909692	1.13187e-55	-0.204568	0.0870313
NETO1	magenta	0.909639	1.17682e-55	-0.216526	0.0697277
UBE2V2	magenta	0.909597	1.21444e-55	-0.158343	0.187211
TSTD2	mediumpurple3	0.909506	1.29931e-55	0.112174	0.351665
RP11-371I1.2	tan	0.909483	1.32223e-55	0.3049	0.00972643
SEC23A	magenta	0.909461	1.34398e-55	-0.148243	0.217287
SCG5	magenta	0.909458	1.34627e-55	-0.182351	0.128
NOTCH2	grey60	0.909294	1.52112e-55	0.117325	0.329848
CYP4X1	darkslateblue	0.909259	1.56117e-55	-0.112712	0.349347
TCEANC2	lightcoral	0.909198	1.63288e-55	0.11998	0.318945
RGS4	magenta	0.909086	1.77421e-55	-0.146581	0.222545
ELTD1	blue2	0.909068	1.79767e-55	0.153296	0.201839
GLS	magenta	0.908993	1.89978e-55	-0.192787	0.107231
RFK	magenta	0.908983	1.91476e-55	-0.154907	0.197083
CLTC	darkslateblue	0.908906	2.02691e-55	-0.196086	0.10124
ATP1A1	magenta	0.908895	2.04236e-55	-0.135562	0.259656
PTPRO	magenta	0.908822	2.15529e-55	-0.129317	0.282452
RP11-248J18.2	lightcoral	0.908769	2.24123e-55	0.107575	0.371883
EHD4	black	0.908735	2.29952e-55	0.12473	0.300018
ACSL3	magenta	0.908731	2.30538e-55	-0.110772	0.357758
ATP6V1E1	magenta	0.908705	2.3498e-55	-0.115928	0.335678
CTSS	violet	0.908693	2.37133e-55	0.110885	0.357264
GLRB	magenta	0.90864	2.466e-55	-0.206289	0.0843495
RBM22	mediumpurple3	0.908616	2.50892e-55	0.106247	0.377852
PITHD1	darkslateblue	0.908557	2.62076e-55	-0.145466	0.226119
EGR1	lightpink4	0.908472	2.78923e-55	-0.186075	0.120264
UBE2E2	darkslateblue	0.90845	2.83477e-55	-0.24454	0.0398523
STEAP2	magenta	0.908443	2.84922e-55	-0.184646	0.123189
BAG4	darkslateblue	0.908388	2.96636e-55	-0.223983	0.0604154
TAOK2	brown	0.908376	2.99336e-55	-0.200855	0.0930442
ARC	lightpink4	0.908305	3.15185e-55	-0.154348	0.198726
MAPKAPK3	darkorange	0.90812	3.61154e-55	0.128056	0.287212
LSM14B	darkslateblue	0.908112	3.63237e-55	-0.208848	0.0804846
TRIM23	magenta	0.90811	3.63771e-55	-0.111536	0.354429
C1QTNF4	darkslateblue	0.908109	3.64009e-55	-0.272685	0.0214095
PTDSS1	darkslateblue	0.908024	3.87318e-55	-0.207116	0.0830857
PRRX2	tan	0.907972	4.02327e-55	0.295549	0.0123387
B3GNT1	darkslateblue	0.907911	4.20562e-55	-0.161328	0.178925
RAB39B	magenta	0.907886	4.28307e-55	-0.135561	0.259659
MCAT	darkslateblue	0.907636	5.13723e-55	-0.118901	0.323348
AP003774.4	black	0.907518	5.60046e-55	-0.131303	0.275064
SLC7A14	magenta	0.907445	5.90239e-55	-0.128614	0.2851
SHE	blue2	0.907388	6.15254e-55	0.160134	0.182207
IGF2	tan	0.907306	6.52954e-55	0.257666	0.030055
EPHA5	magenta	0.907224	6.92853e-55	-0.161813	0.177607
RAPGEF2	magenta	0.907082	7.67761e-55	-0.147431	0.219843
RAB11FIP2	magenta	0.907034	7.94943e-55	-0.123421	0.305159
SCN2B	magenta	0.906991	8.20118e-55	-0.195767	0.101807
MLF2	darkslateblue	0.906926	8.59414e-55	-0.167821	0.161835
HSPA7	lightpink4	0.906884	8.86268e-55	0.248477	0.0366685
PKNOX2	darkslateblue	0.906846	9.10737e-55	-0.21898	0.0665431
MGP	tan	0.906769	9.62363e-55	0.24711	0.0377497
CDK14	magenta	0.906753	9.73892e-55	-0.217282	0.0687341
CAMKV	darkslateblue	0.906744	9.80243e-55	-0.235214	0.0483168
ST8SIA3	magenta	0.906658	1.04262e-54	-0.214473	0.0724838
CERS6	magenta	0.906578	1.10473e-54	-0.105072	0.383179
NEK3	salmon2	0.906521	1.15087e-54	0.160879	0.180154
KCTD16	magenta	0.906509	1.16042e-54	-0.123105	0.30641
BASP1	darkslateblue	0.906491	1.17533e-54	-0.230867	0.05274
B3GALNT1	magenta	0.90645	1.21036e-54	-0.113193	0.34728
MOB4	magenta	0.906332	1.31761e-54	-0.14415	0.230392
HTR2A	magenta	0.906318	1.33094e-54	-0.203255	0.0891204
FOXO4	lightcoral	0.906314	1.33472e-54	0.106286	0.377677
CKAP5	brown	0.906295	1.35349e-54	-0.181455	0.129916
LRFN5	magenta	0.906084	1.57411e-54	-0.192848	0.107118
FEM1B	magenta	0.905915	1.77533e-54	-0.136015	0.258052
PRX	blue2	0.90583	1.88663e-54	0.124869	0.299477
BMP5	tan	0.90572	2.04021e-54	0.258825	0.0292964
TUBA3FP	black	0.905662	2.12568e-54	-0.177627	0.138351
NAP1L2	magenta	0.905616	2.1971e-54	-0.192868	0.10708
LINGO1	darkslateblue	0.905574	2.26298e-54	-0.313723	0.00771765
ARHGAP42	grey60	0.905529	2.33763e-54	0.333708	0.00445551
NCBP2-AS2	darkslateblue	0.905507	2.37407e-54	-0.118625	0.32448
DYRK1A	magenta	0.905484	2.41354e-54	-0.203585	0.088592
PCDHAC2	magenta	0.905449	2.47334e-54	-0.135383	0.260293
RP11-427H3.3	magenta	0.905399	2.56328e-54	-0.20475	0.0867435
FOXD1	tan	0.905169	3.01686e-54	0.257021	0.0304835
HLF	magenta	0.905022	3.34604e-54	-0.154982	0.196864
RAB4B	brown	0.904977	3.45511e-54	-0.120985	0.314877
C16orf45	magenta	0.904811	3.88364e-54	-0.159322	0.184463
KCNJ12	black	0.904707	4.17762e-54	-0.141309	0.23981
SUSD1	magenta	0.904657	4.32812e-54	-0.135516	0.25982
UBXN4	mediumpurple3	0.904656	4.33018e-54	0.10247	0.395133
CCK	darkslateblue	0.904588	4.54341e-54	-0.199247	0.095746
PPP1R14C	darkslateblue	0.904529	4.7375e-54	-0.218637	0.0669816
HSPA13	magenta	0.90439	5.22237e-54	-0.104022	0.387975
AATK	salmon2	0.904299	5.56491e-54	-0.128128	0.28694
GPR123	darkslateblue	0.904278	5.64867e-54	-0.307671	0.00905135
HOMER1	magenta	0.904263	5.70795e-54	-0.134733	0.262608
GHITM	darkslateblue	0.904238	5.80667e-54	-0.166261	0.165826
NDRG4	magenta	0.904186	6.02184e-54	-0.212916	0.0746321
OSBPL10	magenta	0.904091	6.43625e-54	-0.156547	0.192326
COL6A2	tan	0.904002	6.84895e-54	0.330818	0.00483458
BVES	magenta4	0.903998	6.86838e-54	0.106428	0.377035
PAN2	darkgrey	0.903954	7.08621e-54	0.153096	0.202435
RP11-314A20.1	lightcoral	0.90392	7.25356e-54	0.28198	0.0172006
SLC4A3	brown	0.903874	7.4919e-54	-0.188328	0.115761
C10orf88	magenta	0.903779	8.00453e-54	-0.130655	0.27746
ECM2	tan	0.903701	8.45074e-54	0.359929	0.00204916
STXBP5-AS1	magenta	0.903676	8.59896e-54	-0.137918	0.251388
MPZL3	black	0.903671	8.62961e-54	0.207028	0.083219
COLQ	honeydew1	0.903637	8.83428e-54	-0.209224	0.0799299
HS3ST1	black	0.903527	9.53486e-54	-0.176822	0.140177
RP4-635E18.8	honeydew1	0.903482	9.83803e-54	-0.210691	0.077789
MAP9	magenta	0.903428	1.02183e-53	-0.130936	0.276419
ATF6	mediumpurple3	0.903355	1.0747e-53	0.140339	0.243084
KHDRBS2	magenta	0.903225	1.17634e-53	-0.178457	0.136488
SCAND3	magenta	0.90314	1.24732e-53	-0.129556	0.281556
ASH2L	magenta	0.903022	1.35359e-53	-0.126363	0.293686
BATF2	plum3	0.903018	1.35692e-53	0.173895	0.146965
PEX14	darkslateblue	0.903001	1.3729e-53	-0.169099	0.158618
BRCC3	magenta	0.902965	1.40758e-53	-0.123088	0.306478
TTC1	brown	0.902888	1.48453e-53	-0.189833	0.112824
TES	blue2	0.902885	1.48758e-53	0.16474	0.169787
KCNC2	darkslateblue	0.902795	1.58292e-53	-0.233001	0.0505291
TIMM50	darkslateblue	0.902737	1.64726e-53	-0.149023	0.214849
DMTN	darkslateblue	0.902651	1.74837e-53	-0.264136	0.026025
ACSS3	grey60	0.902523	1.90871e-53	0.150256	0.211037
BRMS1L	magenta	0.902516	1.91872e-53	-0.12372	0.303981
NOMO1	magenta	0.902313	2.20537e-53	-0.16919	0.15839
RP11-746M1.1	brown	0.902297	2.22849e-53	-0.159058	0.1852
PSMD13	brown	0.902274	2.26498e-53	-0.113903	0.344247
FAM174A	darkslateblue	0.902272	2.26751e-53	-0.162622	0.175419
YWHAH	darkslateblue	0.902249	2.30301e-53	-0.222497	0.0621862
NME1	darkslateblue	0.902076	2.59318e-53	-0.250833	0.0348668
ELOVL4	magenta	0.902057	2.62731e-53	-0.200934	0.0929123
NEUROD2	plum2	0.901984	2.76238e-53	-0.305323	0.00962052
PDLIM5	grey60	0.901975	2.77971e-53	0.160286	0.181788
VSTM2L	darkslateblue	0.901877	2.97149e-53	-0.249024	0.0362441
EXTL1	darkslateblue	0.901799	3.13292e-53	-0.334845	0.00431364
RP11-697E2.7	darkslateblue	0.901729	3.28738e-53	-0.107476	0.372327
HSDL2	antiquewhite4	0.901706	3.33797e-53	0.294096	0.0127947
GRIA2	magenta	0.901582	3.63351e-53	-0.251143	0.0346356
PTGDR	tan	0.901507	3.82153e-53	0.263336	0.026497
GOLIM4	grey60	0.901447	3.98178e-53	0.152318	0.204768
NDUFAF4	magenta	0.901433	4.01995e-53	-0.11798	0.327134
SBF1	brown	0.901342	4.27685e-53	-0.17418	0.146294
RASIP1	blue2	0.90133	4.30984e-53	-0.136225	0.257311
ARHGAP20	magenta	0.901281	4.45696e-53	-0.119319	0.321638
MMP24	black	0.90128	4.45931e-53	-0.201226	0.0924291
PI4KA	magenta	0.901185	4.75572e-53	-0.161199	0.17928
R3HDM1	darkslateblue	0.901079	5.11144e-53	-0.29054	0.0139733
PPP2R1A	darkslateblue	0.901047	5.2231e-53	-0.107709	0.371285
RGS7	magenta	0.901	5.39223e-53	-0.139337	0.246498
ATP8A1	brown2	0.900853	5.95186e-53	-0.239569	0.0441964
NDUFAB1	darkslateblue	0.900825	6.06919e-53	-0.128978	0.283729
RNFT2	magenta	0.900819	6.09087e-53	-0.173801	0.147188
EPS8L2	black	0.900818	6.09571e-53	0.185476	0.121483
RET	lavenderblush2	0.900775	6.2747e-53	-0.121076	0.314509
DNAL1	coral1	0.9007	6.59881e-53	0.124027	0.302773
GPR155	magenta	0.900634	6.90277e-53	-0.152147	0.205282
SPRYD7	darkslateblue	0.900522	7.44189e-53	-0.211039	0.0772883
PCDHGC5	magenta	0.900458	7.77055e-53	-0.237207	0.046394
GPR61	magenta	0.900407	8.04099e-53	-0.256012	0.0311651
PCSK2	magenta	0.900388	8.14427e-53	-0.172722	0.149756
MAP2K1	magenta	0.900324	8.5018e-53	-0.164964	0.169201
RPS15	lightcoral	0.900204	9.21447e-53	0.130509	0.278003
NYAP1	darkslateblue	0.900178	9.37306e-53	-0.204802	0.0866619
KLHL42	magenta	0.900146	9.57907e-53	-0.159689	0.183442
AKAP6	magenta	0.900019	1.04303e-52	-0.128613	0.285105
AC009487.5	magenta	0.899942	1.09761e-52	-0.107476	0.372329
AP3M2	magenta	0.899848	1.16904e-52	-0.150879	0.209127
KATNB1	darkslateblue	0.899786	1.21839e-52	-0.194723	0.103681
COPS7B	brown	0.899734	1.26132e-52	-0.18275	0.127153
RFFL	magenta4	0.899685	1.3036e-52	0.179177	0.134887
LONRF2	magenta	0.899684	1.30428e-52	-0.205652	0.0853345
SYT5	darkslateblue	0.899526	1.44898e-52	-0.236382	0.0471826
C19orf12	darkslateblue	0.899469	1.50512e-52	-0.25544	0.0315573
SLC30A3	darkslateblue	0.899431	1.54361e-52	-0.239468	0.044289
FAM3C	magenta	0.899378	1.59872e-52	-0.191931	0.108828
ATP6V0B	brown	0.899311	1.67139e-52	-0.24343	0.0407903
ROMO1	brown	0.899005	2.04839e-52	0.21752	0.0684229
RAB6B	magenta	0.898984	2.077e-52	-0.181792	0.129194
RP11-483P21.3	magenta	0.898917	2.17033e-52	-0.179626	0.133896
FXYD7	brown	0.898788	2.36342e-52	-0.201979	0.0911894
HS6ST3	magenta	0.898748	2.42704e-52	-0.19587	0.101623
JPH1	plum2	0.898739	2.4415e-52	-0.291543	0.0136317
MACROD2	magenta	0.898733	2.45135e-52	-0.160948	0.179966
CADM2	magenta	0.898614	2.65218e-52	-0.235061	0.0484677
C1QL3	magenta	0.898499	2.85972e-52	-0.150581	0.210038
SH3GL2	magenta	0.898489	2.87844e-52	-0.204797	0.0866705
SRD5A1	darkslateblue	0.898461	2.93229e-52	-0.147423	0.219871
HTR5A	magenta	0.898369	3.11516e-52	-0.217926	0.067896
UBE2N	darkslateblue	0.89833	3.19674e-52	-0.16333	0.173522
ISCU	darkslateblue	0.898287	3.28792e-52	-0.154088	0.199491
MDH1	magenta	0.898265	3.33697e-52	-0.173283	0.148417
MLIP	darkslateblue	0.898259	3.3498e-52	-0.25294	0.0333186
UQCRH	darkslateblue	0.898248	3.3728e-52	-0.148129	0.217645
TWF2	darkslateblue	0.898179	3.52955e-52	-0.161289	0.179032
MORN4	darkslateblue	0.898137	3.6275e-52	-0.130357	0.278569
CCKBR	darkslateblue	0.898122	3.66437e-52	-0.256355	0.0309324
MCHR2	magenta	0.898057	3.82385e-52	-0.187628	0.117145
AKAP5	magenta	0.898056	3.82657e-52	-0.171993	0.151508
TPGS1	brown	0.898003	3.96073e-52	-0.129486	0.281821
EFEMP2	darkorange	0.897948	4.10765e-52	0.304185	0.00990751
CADPS	magenta	0.897944	4.1171e-52	-0.212829	0.0747538
CROCC	darkgrey	0.897944	4.11878e-52	0.102164	0.396555
LRFN2	darkslateblue	0.897894	4.25402e-52	-0.255255	0.0316845
RPL27A	lightcoral	0.897879	4.29667e-52	0.225614	0.0585203
FKBP3	darkslateblue	0.897855	4.36355e-52	-0.211398	0.0767754
MIER2	brown	0.897749	4.67778e-52	-0.111636	0.353995
RIMKLA	magenta	0.897739	4.70975e-52	-0.14186	0.237963
WDR47	darkslateblue	0.897735	4.7218e-52	-0.214255	0.0727815
FBXO28	magenta	0.897729	4.74115e-52	-0.123989	0.302922
CLGN	magenta	0.897667	4.93623e-52	-0.166641	0.164848
RHEBL1	darkslateblue	0.897587	5.19947e-52	-0.217298	0.0687132
CNIH3	darkslateblue	0.897572	5.24996e-52	-0.247595	0.0373629
RP11-359E10.1	darkslateblue	0.897516	5.4462e-52	-0.183759	0.125031
FBXO34	magenta	0.897447	5.69811e-52	-0.181631	0.129539
PNMA3	darkslateblue	0.897373	5.97926e-52	-0.240549	0.0433112
XPO1	orangered4	0.897369	5.99222e-52	0.114009	0.343793
HAGH	brown	0.897306	6.24298e-52	-0.191826	0.109026
GRM8	magenta	0.897273	6.38136e-52	-0.169371	0.15794
PRUNE2	brown2	0.897183	6.76513e-52	-0.14373	0.23177
CPNE4	magenta	0.897146	6.92972e-52	-0.211164	0.0771089
ACHE	plum2	0.897135	6.97636e-52	-0.238275	0.0453893
WBP1L	tan	0.897104	7.11988e-52	0.291413	0.0136756
GPR22	magenta	0.89703	7.47244e-52	-0.177536	0.138558
SHF	black	0.89699	7.66568e-52	-0.246536	0.0382107
MTMR7	magenta	0.896846	8.41452e-52	-0.149751	0.212593
DOCK3	magenta	0.896844	8.42624e-52	-0.228186	0.0556286
MMRN2	blue2	0.896836	8.47126e-52	0.19535	0.102553
PRSS3	darkslateblue	0.896654	9.52702e-52	-0.18209	0.128556
SLC25A32	magenta	0.896488	1.06075e-51	-0.183466	0.125645
EID2	darkslateblue	0.896341	1.16598e-51	-0.181415	0.130003
SYT13	magenta	0.896328	1.17586e-51	-0.210843	0.0775703
PART1	magenta	0.896308	1.19136e-51	-0.202065	0.0910493
GABARAPL1	magenta	0.896299	1.1979e-51	-0.158111	0.187864
CRTAP	lightcoral	0.896192	1.2836e-51	0.100787	0.402984
R3HDM4	brown	0.896021	1.43249e-51	-0.124111	0.302445
MB21D2	magenta	0.896013	1.44017e-51	-0.15775	0.188889
EZR	grey60	0.895942	1.50674e-51	0.150768	0.209466
GOT1	magenta	0.89593	1.51887e-51	-0.167766	0.161973
TNFRSF10A	blue2	0.895863	1.5858e-51	0.21721	0.0688284
FBL	lightcoral	0.895736	1.71978e-51	0.107634	0.371619
CNNM1	plum2	0.895618	1.85454e-51	-0.257445	0.0302009
NPRL3	brown	0.895444	2.07198e-51	-0.137254	0.253701
KCTD17	brown	0.895408	2.1207e-51	-0.218471	0.0671938
EPN1	brown	0.895368	2.17571e-51	-0.14317	0.233612
KIAA1199	tan	0.895198	2.42458e-51	0.230373	0.0532631
STARD8	blue2	0.895072	2.62662e-51	0.256531	0.0308131
NEFM	magenta	0.89496	2.82133e-51	-0.17224	0.150911
ATP8A2	magenta	0.894933	2.86888e-51	-0.157635	0.189214
ZIC2	black	0.894869	2.98826e-51	0.265321	0.0253389
GLOD4	darkslateblue	0.89475	3.22163e-51	-0.238522	0.0451602
CTD-2049O4.1	salmon2	0.894668	3.39503e-51	0.1204	0.317241
SSBP3	darkslateblue	0.89455	3.65713e-51	-0.165879	0.166815
SGIP1	magenta	0.894479	3.82627e-51	-0.18494	0.122583
ST6GALNAC5	darkslateblue	0.89446	3.87214e-51	-0.206343	0.0842667
C12orf10	darkslateblue	0.894419	3.97295e-51	-0.188445	0.11553
SOGA2	black	0.894419	3.97374e-51	-0.191779	0.109115
STK10	black	0.894395	4.03259e-51	0.102416	0.395385
CTD-2555A7.2	plum2	0.894379	4.07446e-51	-0.209344	0.0797531
ZXDB	magenta	0.894328	4.2082e-51	-0.113274	0.346934
C19orf33	tan	0.894326	4.21321e-51	0.250968	0.0347659
GPHN	magenta	0.894319	4.23246e-51	-0.158181	0.187666
POU2AF1	salmon2	0.894282	4.33309e-51	0.1777	0.138187
FABP3	darkslateblue	0.894256	4.40319e-51	-0.257948	0.0298689
KCNJ4	darkslateblue	0.894215	4.5196e-51	-0.240291	0.0435429
KIAA1033	mediumpurple3	0.894185	4.60446e-51	0.106837	0.375191
AP003039.3	salmon2	0.894125	4.78149e-51	0.115037	0.33943
NARS	magenta	0.894019	5.11152e-51	-0.15312	0.202366
WDR7	darkslateblue	0.893954	5.32658e-51	-0.217986	0.0678187
MFSD4	darkslateblue	0.893817	5.8061e-51	-0.291357	0.0136944
BZW2	darkslateblue	0.893544	6.88849e-51	-0.232527	0.0510131
MAST1	plum2	0.893529	6.95177e-51	-0.247449	0.0374788
DDX24	magenta	0.89351	7.03611e-51	-0.112536	0.350105
RPLP1	lightcoral	0.893418	7.45102e-51	0.202115	0.0909679
C10orf85	black	0.893413	7.47693e-51	0.12655	0.292967
PREP	magenta	0.893338	7.83502e-51	-0.159821	0.183074
GNB5	magenta	0.893329	7.87974e-51	-0.195359	0.102536
ZNF804A	magenta	0.89331	7.9744e-51	-0.157073	0.190817
MCHR1	darkslateblue	0.893053	9.36033e-51	-0.274391	0.0205771
HACE1	magenta	0.89282	1.08185e-50	-0.151871	0.206114
ZC3H15	magenta	0.89272	1.15137e-50	-0.135791	0.258845
COX5A	darkslateblue	0.892687	1.17563e-50	-0.124128	0.302376
GRIN2A	magenta	0.892666	1.19102e-50	-0.161322	0.178942
PTPN4	magenta	0.892572	1.26252e-50	-0.156735	0.191785
MAGI3	magenta	0.89251	1.31194e-50	-0.160175	0.182093
SPCS3	magenta	0.892442	1.36804e-50	-0.147666	0.219103
LHFPL4	darkslateblue	0.8924	1.40375e-50	-0.264057	0.0260712
CHRNE	brown	0.892386	1.41651e-50	-0.171006	0.153904
RPGRIP1L	magenta	0.89221	1.57894e-50	-0.150328	0.210816
GJA1	grey60	0.892178	1.61096e-50	0.174295	0.146023
NDUFAF5	magenta	0.892039	1.75469e-50	-0.148467	0.216585
ZNF426	mediumpurple3	0.892022	1.77375e-50	0.277618	0.0190776
NCLN	brown	0.892011	1.78511e-50	-0.112722	0.349303
FIG4	magenta	0.891979	1.82071e-50	-0.212383	0.075379
TRAPPC6A	skyblue	0.891939	1.86712e-50	0.122247	0.309819
WNT10B	darkslateblue	0.891933	1.874e-50	-0.296565	0.0120281
RP11-252A24.7	brown	0.891878	1.93827e-50	-0.117405	0.329515
PPP1R3F	darkslateblue	0.89184	1.98408e-50	-0.182062	0.128616
PDP1	magenta	0.891729	2.1245e-50	-0.194401	0.104266
FAIM2	darkslateblue	0.891655	2.22336e-50	-0.223912	0.0604996
ARL8B	magenta	0.891606	2.29087e-50	-0.129279	0.282596
ANKIB1	magenta4	0.891543	2.38211e-50	0.197086	0.099476
FAM155A	magenta	0.891358	2.66781e-50	-0.198261	0.0974338
REEP1	magenta	0.891355	2.67208e-50	-0.205244	0.0859695
GPR89A	brown	0.891291	2.7795e-50	-0.104613	0.385274
GDNF	black	0.891242	2.86451e-50	0.10582	0.379783
RP11-431I8.1	magenta	0.891217	2.9078e-50	-0.218545	0.067099
INA	magenta	0.89121	2.92079e-50	-0.192077	0.108555
C17orf75	darkslateblue	0.891209	2.92151e-50	-0.139303	0.246615
DIRAS1	darkslateblue	0.891206	2.92689e-50	-0.221343	0.0635893
EPRS	mediumpurple3	0.891155	3.02136e-50	0.14569	0.225397
SLC41A1	grey60	0.891113	3.09916e-50	0.111043	0.356574
SLC25A22	darkslateblue	0.891063	3.19522e-50	-0.232454	0.0510888
CTD-2184D3.6	magenta	0.891049	3.22226e-50	-0.152384	0.204568
SERPINI1	darkslateblue	0.89103	3.25991e-50	-0.264382	0.0258813
PGP	darkslateblue	0.890958	3.4073e-50	-0.255762	0.0313362
KIAA1024	black	0.890907	3.51532e-50	-0.176574	0.140744
PTGES3L-AARSD1	darkslateblue	0.890875	3.58377e-50	-0.193132	0.106591
RP11-305L7.1	black	0.890826	3.69316e-50	0.14382	0.231473
CELF4	magenta	0.890778	3.80322e-50	-0.154737	0.197583
SSBP2	magenta	0.89064	4.13655e-50	-0.141523	0.23909
WSB2	darkslateblue	0.890606	4.22194e-50	-0.232616	0.050922
FAM163B	darkslateblue	0.890569	4.3189e-50	-0.279764	0.0181335
RALY	brown	0.890546	4.37997e-50	0.133859	0.265747
CCDC152	magenta4	0.89054	4.3947e-50	0.14079	0.241556
DGKI	darkslateblue	0.89054	4.39493e-50	-0.262867	0.0267776
HCCS	magenta	0.890523	4.43993e-50	-0.156042	0.193781
ARHGDIG	brown	0.890411	4.75314e-50	-0.223791	0.0606425
QPCT	magenta	0.890384	4.831e-50	-0.139243	0.24682
RALYL	darkslateblue	0.890276	5.15988e-50	-0.255473	0.0315346
ABHD12	brown	0.890177	5.47902e-50	-0.159188	0.184838
COL6A3	tan	0.890176	5.48037e-50	0.235332	0.0482019
NEDD8	darkslateblue	0.89001	6.05948e-50	-0.103948	0.388319
KLF5	tan	0.889988	6.14086e-50	0.249446	0.0359187
ABLIM2	darkslateblue	0.889772	6.99621e-50	-0.211992	0.0759311
ADAMTSL3	tan	0.889703	7.29529e-50	0.201998	0.0911591
SLC41A3	brown	0.889686	7.37116e-50	-0.204864	0.0865646
PTPN5	magenta	0.889684	7.37868e-50	-0.197986	0.0979096
RP11-156E6.1	darkslateblue	0.889652	7.52094e-50	-0.212638	0.0750201
AC005786.7	brown	0.889622	7.65771e-50	-0.109104	0.365088
OSBPL8	magenta	0.889567	7.91951e-50	-0.128933	0.283898
TRIP12	mediumpurple3	0.889461	8.43809e-50	0.11866	0.324338
UBE2K	magenta	0.889403	8.73908e-50	-0.199842	0.0947397
BRI3BP	magenta	0.889342	9.06498e-50	-0.228733	0.0550291
NPY5R	magenta	0.889308	9.25117e-50	-0.222333	0.0623846
LPCAT4	darkslateblue	0.889299	9.30422e-50	-0.234436	0.049086
CRYBG3	magenta4	0.889289	9.36092e-50	0.203802	0.0882459
THRB	magenta	0.889185	9.96271e-50	-0.117043	0.331019
HIRIP3	lightcoral	0.88916	1.01137e-49	0.221161	0.0638138
SLC6A7	plum2	0.889115	1.03913e-49	-0.29119	0.0137511
KIAA1045	magenta	0.888962	1.13871e-49	-0.220913	0.0641189
NDUFA8	darkslateblue	0.888952	1.14536e-49	-0.174871	0.144676
NAPB	magenta	0.88888	1.19579e-49	-0.187119	0.118161
GNG12	grey60	0.888783	1.26754e-49	0.332149	0.00465659
LRRN3	magenta	0.888739	1.30119e-49	-0.192958	0.106913
CDC25B	darkgrey	0.888698	1.3333e-49	0.14299	0.234206
PPP1R3D	Grey60	0.888497	1.50274e-49	-0.126785	0.292063
STAT4	magenta	0.888464	1.53321e-49	-0.148097	0.217745
UBE2T	darkslateblue	0.888446	1.54918e-49	-0.174506	0.145529
ANKRD11	brown	0.88844	1.55535e-49	-0.121382	0.313278
SCN2A	darkslateblue	0.888436	1.55863e-49	-0.246025	0.0386255
FLRT3	magenta	0.888269	1.72187e-49	-0.162022	0.177038
LYPLA2	brown	0.888238	1.75339e-49	-0.106203	0.37805
GDPD1	magenta	0.888199	1.79521e-49	-0.189792	0.112904
PDXP	darkslateblue	0.888152	1.84528e-49	-0.22099	0.0640237
NARG2	magenta4	0.888131	1.8686e-49	0.202259	0.090733
KARS	brown	0.888035	1.97816e-49	0.144804	0.228264
CD9	salmon2	0.888022	1.99329e-49	0.112262	0.351286
CDC37	darkslateblue	0.88798	2.04411e-49	-0.105712	0.38027
VDAC1	magenta	0.887978	2.04612e-49	-0.131283	0.275138
ARIH1	magenta	0.887953	2.07671e-49	-0.11777	0.328003
CCDC106	brown	0.887925	2.11247e-49	-0.164	0.171741
STMN2	magenta	0.887749	2.34431e-49	-0.179988	0.133101
TENC1	lightcoral	0.887722	2.38196e-49	0.162246	0.176434
ALS2	black	0.887532	2.6646e-49	-0.131377	0.274792
PMS2	magenta	0.887518	2.68624e-49	-0.109749	0.36224
GARNL3	brown	0.887505	2.70803e-49	-0.303819	0.0100015
TSPYL4	magenta	0.887435	2.82155e-49	-0.220612	0.0644919
PCP4	lavenderblush2	0.887357	2.95509e-49	-0.157816	0.188702
NCDN	darkslateblue	0.887333	2.99645e-49	-0.214934	0.0718576
KCNAB1	darkslateblue	0.887253	3.14077e-49	-0.230929	0.0526742
ATP5H	darkslateblue	0.887243	3.16042e-49	-0.142152	0.236988
FBXW7	darkslateblue	0.887228	3.18782e-49	-0.293354	0.0130333
C9orf129	darkslateblue	0.887205	3.23079e-49	-0.217454	0.0685095
SPATS2	darkslateblue	0.887155	3.32804e-49	-0.231216	0.0523727
AP2S1	brown	0.887148	3.34186e-49	-0.19315	0.106559
TMEM65	magenta	0.887086	3.4656e-49	-0.156099	0.193617
NUDT4	magenta	0.887072	3.49466e-49	-0.123701	0.304056
CRTC3	magenta4	0.887061	3.51817e-49	0.116157	0.334716
PIP5K1B	plum2	0.887028	3.5859e-49	-0.133603	0.26667
ADAM23	magenta	0.88696	3.73282e-49	-0.205869	0.0849974
ZDHHC17	magenta	0.886912	3.83946e-49	-0.184944	0.122575
MORF4L2	magenta	0.886848	3.9871e-49	-0.156868	0.191405
EIF4EBP2	grey60	0.886798	4.1052e-49	0.224783	0.0594795
FAM19A1	magenta	0.886767	4.18001e-49	-0.190066	0.112376
RASGRP1	magenta	0.886745	4.23477e-49	-0.191013	0.110564
NCKAP1	darkslateblue	0.88674	4.2471e-49	-0.19431	0.104431
RUNDC1	darkslateblue	0.886681	4.39482e-49	-0.208533	0.0809526
SLC8A2	darkslateblue	0.886654	4.46574e-49	-0.3098	0.00856087
SPRYD3	darkslateblue	0.886614	4.57317e-49	-0.1264	0.293545
LRSAM1	darkslateblue	0.886601	4.60661e-49	-0.172301	0.150766
ATP5L	darkslateblue	0.88653	4.80244e-49	-0.121333	0.313478
DCTN5	magenta	0.886524	4.81999e-49	-0.214991	0.07178
HENMT1	darkslateblue	0.886511	4.85633e-49	-0.207422	0.082621
RPL13	lightcoral	0.886488	4.92097e-49	0.154503	0.198268
NAA30	magenta	0.886436	5.07372e-49	-0.101794	0.398277
DACH2	magenta	0.886417	5.13113e-49	-0.176859	0.140093
CYP3A5	tan	0.886372	5.2667e-49	0.259134	0.0290975
PPARA	grey60	0.886346	5.34889e-49	0.173019	0.149045
KLHDC7A	tan	0.886285	5.54033e-49	0.295397	0.0123857
ZDHHC20	magenta4	0.886263	5.61425e-49	0.124627	0.300422
VAMP2	darkslateblue	0.886262	5.61683e-49	-0.241552	0.0424195
GSK3A	darkslateblue	0.886227	5.7321e-49	-0.176598	0.140689
IL12RB2	magenta	0.886157	5.97249e-49	-0.216072	0.0703298
AGAP3	brown	0.886142	6.02208e-49	-0.161957	0.177216
CPLX1	lavenderblush2	0.886092	6.20108e-49	-0.175719	0.142706
IKBKB	darkgrey	0.886011	6.50104e-49	0.149065	0.214717
SLC25A46	magenta	0.885995	6.56297e-49	-0.109379	0.363873
COPG1	magenta	0.885923	6.84214e-49	-0.106076	0.378622
PCDHAC1	darkslateblue	0.885917	6.86491e-49	-0.20571	0.0852444
BCL7A	magenta	0.885903	6.92311e-49	-0.17265	0.149926
RP6-191P20.4	darkslateblue	0.885722	7.6888e-49	-0.353073	0.00252649
RP5-890O3.9	darkgrey	0.88572	7.6992e-49	0.196822	0.0999396
CLSTN3	darkslateblue	0.885638	8.07277e-49	-0.224709	0.0595658
DCAF6	darkslateblue	0.885548	8.50842e-49	-0.270346	0.0225971
SLC47A1	tan	0.885541	8.54103e-49	0.267071	0.024354
PLSCR4	grey60	0.885539	8.55446e-49	0.170405	0.15538
CDC42EP4	grey60	0.885496	8.76598e-49	0.258463	0.0295318
C2orf88	magenta4	0.885461	8.94977e-49	0.12463	0.300409
KIAA1324L	salmon2	0.885316	9.7297e-49	-0.13121	0.275406
SSX2IP	magenta	0.885308	9.77686e-49	-0.210611	0.0779047
BEND5	darkslateblue	0.88525	1.0112e-48	-0.228821	0.0549326
MEG9	honeydew1	0.885224	1.02616e-48	-0.210949	0.0774179
AHCYL2	grey60	0.885153	1.06933e-48	0.217593	0.0683285
GRM7	darkslateblue	0.885144	1.07501e-48	-0.22471	0.0595646
SYT1	magenta	0.885124	1.08721e-48	-0.20266	0.0900802
HECW2	brown2	0.885105	1.09918e-48	-0.251598	0.0342983
CTD-2517O10.6	lightcoral	0.88509	1.10865e-48	0.13603	0.258001
SDCCAG3	darkgrey	0.885084	1.11287e-48	0.131224	0.275356
ELP5	brown	0.885078	1.11674e-48	-0.172503	0.150278
CYYR1	blue2	0.885069	1.12214e-48	0.234514	0.0490085
SEMA4G	black	0.885055	1.13152e-48	-0.138969	0.247761
CUEDC1	salmon2	0.885019	1.15517e-48	0.137122	0.254164
PALB2	brown	0.88495	1.2022e-48	-0.254981	0.0318744
NDUFA5	darkslateblue	0.88495	1.20229e-48	-0.185949	0.12052
PJA1	magenta	0.884839	1.28181e-48	-0.136435	0.256572
KHDRBS3	magenta	0.884824	1.29284e-48	-0.126943	0.291459
TPI1	magenta	0.884819	1.29644e-48	-0.149093	0.21463
GRM5	magenta	0.884748	1.35042e-48	-0.131139	0.27567
RPL37A	lightcoral	0.884713	1.37802e-48	0.153266	0.201929
NRSN1	magenta	0.884669	1.41304e-48	-0.13797	0.25121
MYPOP	darkslateblue	0.884649	1.42986e-48	-0.239306	0.0444375
TSR3	brown	0.884585	1.48342e-48	0.167769	0.161965
MECOM	blue2	0.884544	1.51888e-48	0.1344	0.2638
PI4K2A	darkslateblue	0.884513	1.54575e-48	-0.151532	0.207141
P4HTM	darkslateblue	0.884414	1.63645e-48	-0.285391	0.015845
CXCL16	violet	0.884311	1.73613e-48	0.157167	0.190547
TUBB3	darkslateblue	0.884281	1.76588e-48	-0.245119	0.0393701
EFNA3	darkslateblue	0.884241	1.8068e-48	-0.30608	0.00943382
MBNL2	brown2	0.884171	1.88081e-48	-0.175707	0.142735
KIAA1430	mediumpurple3	0.884134	1.92072e-48	0.150444	0.21046
CCNF	plum2	0.884107	1.95061e-48	-0.19696	0.0996968
TPGS2	darkslateblue	0.884098	1.96027e-48	-0.191654	0.109349
FRZB	tan	0.884098	1.96077e-48	0.204822	0.0866314
TSPYL5	magenta	0.884049	2.01607e-48	-0.154391	0.1986
CHERP	brown	0.883975	2.10338e-48	-0.160734	0.180554
EXTL3	darkslateblue	0.883954	2.12837e-48	-0.181294	0.130263
FECH	steelblue	0.883889	2.21007e-48	-0.13427	0.264267
CHAF1B	darkslateblue	0.883879	2.22226e-48	-0.189448	0.11357
VSTM2A	magenta	0.883758	2.38033e-48	-0.120697	0.31604
CLEC14A	blue2	0.883758	2.38053e-48	0.147793	0.218702
UBE2QL1	darkslateblue	0.883717	2.43766e-48	-0.234409	0.049112
C10orf35	darkslateblue	0.883634	2.55563e-48	-0.176532	0.140839
ANO3	darkslateblue	0.883633	2.55641e-48	-0.258448	0.0295413
OMD	tan	0.88361	2.59092e-48	0.274477	0.0205359
ZIC3	black	0.883521	2.72461e-48	0.129347	0.28234
MAP2K5	magenta	0.883494	2.76667e-48	-0.123328	0.305527
RPL12	lightcoral	0.883433	2.8655e-48	0.222494	0.06219
LRRC32	blue2	0.883414	2.89647e-48	0.14641	0.22309
RP11-256P1.1	brown	0.883408	2.9057e-48	-0.109538	0.363169
RP11-811P12.3	magenta	0.883397	2.92438e-48	-0.197209	0.0992601
ERC2	magenta	0.883388	2.939e-48	-0.203114	0.0893469
DOK6	magenta	0.883302	3.08589e-48	-0.13923	0.246863
NDEL1	magenta	0.883238	3.2e-48	-0.136794	0.255309
GABRA1	magenta	0.883193	3.28284e-48	-0.110848	0.357425
MTMR6	magenta	0.883086	3.48947e-48	-0.16583	0.166941
PORCN	brown	0.883063	3.53435e-48	-0.175627	0.142918
LMO4	darkslateblue	0.883027	3.60673e-48	-0.250397	0.035195
C6orf136	darkslateblue	0.882947	3.7736e-48	-0.1671	0.163669
2025-03-04	darkslateblue	0.882941	3.78654e-48	-0.267333	0.0242091
DNAJC6	magenta	0.882919	3.83442e-48	-0.144186	0.230276
ACAD9	brown	0.882885	3.90954e-48	-0.165209	0.16856
TMEM35	magenta	0.882877	3.92647e-48	-0.179765	0.133591
PAGR1	black	0.882876	3.92859e-48	0.18371	0.125135
LZTS3	plum2	0.882835	4.02132e-48	-0.230293	0.0533474
C2CD2L	darkslateblue	0.882786	4.135e-48	-0.249538	0.035848
RNF180	coral1	0.882751	4.21692e-48	0.114052	0.343612
SLC25A11	darkslateblue	0.882712	4.3111e-48	-0.212279	0.0755251
TMEM200B	black	0.882656	4.44818e-48	0.282096	0.0171527
GRM5-AS1	magenta	0.882526	4.78625e-48	-0.213526	0.0737845
VPS33A	magenta	0.882432	5.04724e-48	-0.171445	0.152835
OAS1	plum3	0.882404	5.12751e-48	0.112653	0.349602
ARL6	magenta	0.88234	5.31687e-48	-0.116102	0.334949
LCP1	violet	0.882226	5.66746e-48	0.134625	0.262997
AC066593.1	darkslateblue	0.882221	5.68458e-48	-0.222664	0.0619855
HPRT1	magenta	0.882164	5.86939e-48	-0.194036	0.104931
RP11-416I2.1	magenta	0.882162	5.87758e-48	-0.177242	0.139223
PPP4C	brown	0.882043	6.28252e-48	0.130859	0.276703
RAB27B	magenta	0.88202	6.36399e-48	-0.172321	0.150716
RPS25	lightcoral	0.882013	6.38761e-48	0.216669	0.0695381
TBCC	darkslateblue	0.882006	6.41266e-48	-0.178492	0.13641
TUBGCP4	magenta	0.881963	6.57039e-48	-0.133009	0.26882
RPRML	darkslateblue	0.88192	6.73288e-48	-0.28854	0.0146762
RYR2	magenta	0.881822	7.11e-48	-0.152349	0.204673
POT1	mediumpurple3	0.881677	7.71208e-48	0.204478	0.0871729
INPP5F	magenta	0.881602	8.04103e-48	-0.17787	0.137804
FGF1	lightcoral	0.881596	8.06759e-48	0.170091	0.156154
CKMT1B	honeydew1	0.881567	8.20364e-48	-0.217034	0.0690583
C9orf85	salmon2	0.881484	8.59044e-48	0.296057	0.0121824
C2orf47	magenta	0.881453	8.74198e-48	-0.107671	0.371454
RP11-713C5.1	darkslateblue	0.881429	8.85908e-48	-0.232161	0.0513903
ARFGAP1	brown	0.881418	8.91298e-48	-0.115381	0.337979
IQSEC1	darkslateblue	0.881407	8.96911e-48	-0.233101	0.0504271
IMP3	darkslateblue	0.881383	9.08712e-48	-0.165258	0.168432
VWA1	salmon2	0.881292	9.56204e-48	0.130217	0.27909
C12orf43	darkslateblue	0.881238	9.85663e-48	-0.22025	0.0649428
SNRNP48	darkturquoise	0.881086	1.0723e-47	0.109332	0.36408
RNF11	darkslateblue	0.881053	1.09269e-47	-0.225652	0.0584766
SLBP	darkslateblue	0.880945	1.16021e-47	-0.166144	0.166128
BMP4	tan	0.880833	1.2344e-47	0.229321	0.05439
LARP1	magenta	0.880743	1.29787e-47	-0.178182	0.137104
TRIM21	plum3	0.880731	1.30618e-47	0.269301	0.0231453
SS18L2	brown	0.880725	1.31099e-47	-0.205975	0.0848339
RP11-336K24.12	salmon2	0.88072	1.31461e-47	0.15155	0.207086
RBAK	mediumpurple3	0.880665	1.35496e-47	0.123048	0.306634
AC093323.3	darkslateblue	0.880607	1.39909e-47	-0.179137	0.134977
TRIM36	magenta	0.880443	1.53214e-47	-0.201612	0.0917918
DNAJC5	darkslateblue	0.880388	1.57935e-47	-0.215111	0.0716177
SCN8A	magenta	0.880363	1.60146e-47	-0.211595	0.0764945
IGLON5	plum2	0.880304	1.65495e-47	-0.189416	0.113631
EVC	grey60	0.880266	1.68996e-47	0.281551	0.0173778
RWDD2A	magenta	0.880262	1.69401e-47	-0.258043	0.0298066
EFR3A	magenta	0.880255	1.69985e-47	-0.13174	0.273457
C1D	magenta	0.880243	1.71118e-47	-0.159065	0.18518
TGFBR2	blue2	0.880207	1.74584e-47	0.2413	0.0426414
AACS	magenta	0.880178	1.77433e-47	-0.179664	0.133814
VPS36	magenta	0.880149	1.80262e-47	-0.235062	0.048467
RPL29	lightcoral	0.880148	1.8037e-47	0.261965	0.0273231
FZD7	black	0.880091	1.8616e-47	0.26612	0.0248849
PAK2	magenta4	0.880021	1.93418e-47	0.218977	0.0665471
CNTNAP1	magenta	0.879876	2.09562e-47	-0.226913	0.0570444
FGF14	magenta	0.879858	2.11658e-47	-0.166255	0.165843
RHBDD3	brown	0.879699	2.30959e-47	0.115384	0.337968
KIAA1211L	darkslateblue	0.879696	2.31314e-47	-0.191775	0.109122
SRGAP3	plum2	0.879666	2.3523e-47	-0.239109	0.0446183
RCHY1	magenta	0.879653	2.36912e-47	-0.168518	0.160074
NCEH1	magenta	0.879623	2.40753e-47	-0.12938	0.282218
MFSD12	brown	0.879594	2.447e-47	-0.207164	0.0830114
PWAR6	magenta	0.879589	2.45383e-47	-0.208792	0.0805678
IL11	black	0.879452	2.64565e-47	-0.234637	0.0488858
ZNF204P	darkslateblue	0.879374	2.76131e-47	-0.195576	0.102148
PEX11B	magenta	0.879357	2.78696e-47	-0.149002	0.214914
CDH22	plum2	0.879338	2.81548e-47	-0.230754	0.0528593
LRRTM2	magenta	0.879334	2.8219e-47	-0.213417	0.0739351
PCMT1	magenta	0.879221	3.00241e-47	-0.179376	0.134447
ARHGAP30	violet	0.87916	3.10306e-47	0.143003	0.234163
SCARF1	blue2	0.879016	3.3572e-47	0.186356	0.119695
ERLEC1	darkslateblue	0.878986	3.41435e-47	-0.236795	0.0467863
STXBP1	magenta	0.878972	3.43907e-47	-0.190143	0.112228
CDS1	magenta	0.878969	3.44568e-47	-0.20797	0.0817953
DPP10	magenta	0.878773	3.8335e-47	-0.147728	0.218905
CD47	magenta	0.878765	3.85054e-47	-0.150152	0.211356
CTSD	antiquewhite4	0.878761	3.85916e-47	0.320707	0.00639534
CX3CL1	darkslateblue	0.878749	3.88519e-47	-0.20681	0.0835518
RPL32	lightcoral	0.878648	4.10456e-47	0.122319	0.30953
SF3B2	brown	0.87861	4.18971e-47	-0.102787	0.393666
WBSCR17	magenta	0.878586	4.24447e-47	-0.193485	0.10594
MT-ND4	lightcoral	0.878574	4.27359e-47	0.116195	0.334558
HCN3	black	0.87849	4.47257e-47	-0.103743	0.389259
TOMM20	magenta	0.87848	4.49673e-47	-0.13309	0.268525
ARPC1A	brown	0.878471	4.5198e-47	-0.244727	0.0396965
FAM174B	darkslateblue	0.878455	4.56022e-47	-0.191658	0.109342
CCDC85A	magenta	0.878411	4.67034e-47	-0.165666	0.167369
NOL4	darkslateblue	0.87841	4.6722e-47	-0.209875	0.0789739
RAB37	black	0.878404	4.68832e-47	-0.118439	0.325245
CUL1	brown	0.878387	4.73128e-47	-0.174778	0.144893
RP11-74E22.5	magenta	0.878251	5.094e-47	-0.124229	0.30198
LINC00621	magenta	0.878149	5.38259e-47	-0.150989	0.208794
TMEM184C	mediumpurple3	0.878096	5.54082e-47	0.129901	0.280265
RNF208	brown	0.878092	5.55258e-47	-0.19731	0.0990848
CDC73	mediumpurple3	0.878068	5.62367e-47	0.148258	0.217239
ANAPC1	magenta	0.878023	5.76223e-47	-0.203854	0.0881622
RP11-66N11.8	brown	0.878006	5.81621e-47	0.227606	0.0562706
OGDH	brown	0.878002	5.82845e-47	-0.116991	0.331235
PIGB	brown	0.877833	6.38602e-47	-0.165023	0.169046
TMEM198	darkslateblue	0.877813	6.45651e-47	-0.21877	0.0668119
SLC6A15	magenta	0.877796	6.51509e-47	-0.183008	0.126608
RBM7	magenta4	0.877724	6.7756e-47	0.126971	0.291351
RPS23	lightcoral	0.877659	7.01715e-47	0.191484	0.10967
MT-RNR2	lightcoral	0.877611	7.20278e-47	0.123911	0.303228
CENPC	mediumpurple3	0.877588	7.29223e-47	0.149571	0.21315
FHL2	darkslateblue	0.877461	7.80772e-47	-0.232529	0.0510111
AC009133.20	brown	0.877386	8.12887e-47	-0.142979	0.234243
LGALSL	magenta	0.877381	8.14973e-47	-0.201745	0.091574
RP11-434B12.1	darkslateblue	0.877364	8.22427e-47	-0.254989	0.0318693
CASC3	lightcoral	0.877301	8.51144e-47	0.115042	0.339408
DGCR6L	brown	0.877157	9.19629e-47	-0.107061	0.374186
SYT7	darkslateblue	0.877118	9.39e-47	-0.275211	0.0201869
USP20	brown	0.877039	9.79867e-47	-0.116377	0.333797
CERS2	magenta4	0.876889	1.06177e-46	0.178178	0.137113
GDF1	darkorange	0.876833	1.09441e-46	0.162273	0.176359
SULT4A1	magenta	0.87679	1.1199e-46	-0.190008	0.112487
PRRG3	darkslateblue	0.876722	1.16153e-46	-0.285713	0.0157218
PGAM1	magenta	0.876721	1.16193e-46	-0.14399	0.230918
WNT6	tan	0.87672	1.1625e-46	0.244731	0.039693
APOLD1	blue2	0.876696	1.17737e-46	0.119325	0.321613
RAB2A	magenta	0.876667	1.19569e-46	-0.183194	0.126216
ASIC2	darkslateblue	0.876663	1.1984e-46	-0.223057	0.0615143
QPCTL	brown	0.876616	1.22918e-46	-0.178602	0.136165
AMIGO1	magenta	0.876601	1.23896e-46	-0.133278	0.267847
HPN-AS1	salmon2	0.876592	1.24479e-46	0.129603	0.28138
SLX4	antiquewhite4	0.876482	1.32045e-46	0.240672	0.0432006
DISP2	plum2	0.876456	1.33856e-46	-0.273511	0.0210026
C16orf91	darkslateblue	0.876451	1.34217e-46	-0.111382	0.355097
XKR4	magenta	0.876431	1.35701e-46	-0.204108	0.0877593
LINC00940	salmon2	0.8764	1.37964e-46	0.156798	0.191605
BTG1	black	0.8764	1.37976e-46	0.181865	0.129036
RNF128	magenta	0.876359	1.40991e-46	-0.140691	0.241891
CHMP4A	lightcoral	0.876343	1.42181e-46	0.156289	0.19307
HNRNPH2	magenta	0.87634	1.42403e-46	-0.12524	0.298032
PPP2R2B	darkslateblue	0.876296	1.45819e-46	-0.214091	0.0730059
B3GNT4	darkslateblue	0.876272	1.47727e-46	-0.264433	0.0258517
GREM2	magenta	0.876086	1.63044e-46	-0.155905	0.194178
SLX4	honeydew1	0.875975	1.73045e-46	-0.223727	0.0607171
SALL1	magenta4	0.875962	1.74172e-46	0.13337	0.267511
KIAA1456	black	0.875936	1.76627e-46	-0.196126	0.101168
VAMP1	lavenderblush2	0.8759	1.80057e-46	-0.104961	0.383685
SLC1A3	Grey60	0.875874	1.82536e-46	-0.133709	0.266286
MOCS3	magenta	0.875851	1.84749e-46	-0.256753	0.0306635
GPR158	magenta	0.875826	1.87308e-46	-0.173705	0.147414
FKBP1B	darkslateblue	0.875728	1.97287e-46	-0.225526	0.0586212
KCNF1	darkslateblue	0.875687	2.01641e-46	-0.260209	0.0284122
MRPL12	brown	0.875629	2.07927e-46	-0.136792	0.255317
CALM1	magenta	0.875555	2.1621e-46	-0.237832	0.0458037
NT5C3B	brown	0.875503	2.22299e-46	-0.148923	0.215162
STMN3	darkslateblue	0.875408	2.33769e-46	-0.241735	0.0422581
VDAC3	darkslateblue	0.875406	2.34031e-46	-0.215946	0.0704972
MAS1	magenta	0.87539	2.35996e-46	-0.246351	0.0383605
AMZ2	brown	0.875225	2.57449e-46	-0.139248	0.246801
POLR3E	brown	0.875221	2.58018e-46	-0.239129	0.0445992
RTN4RL1	darkslateblue	0.875197	2.61302e-46	-0.223369	0.0611425
NDUFA9	magenta	0.875163	2.66025e-46	-0.140739	0.241729
SNCA	magenta	0.87515	2.67919e-46	-0.158949	0.185508
DENR	darkslateblue	0.875118	2.72416e-46	-0.156797	0.191609
IPCEF1	magenta	0.875062	2.80617e-46	-0.194105	0.104805
CAMSAP3	plum2	0.875034	2.84885e-46	-0.206951	0.0833363
SLC39A3	brown	0.874915	3.0328e-46	-0.108998	0.365554
CPLX2	darkslateblue	0.874914	3.03498e-46	-0.239823	0.0439657
GDAP1	magenta	0.874866	3.11285e-46	-0.158712	0.186172
ATP6V0D1	magenta	0.874808	3.20942e-46	-0.147276	0.220334
CTNNBL1	brown	0.874677	3.43805e-46	0.112227	0.351439
LLGL1	salmon2	0.874654	3.47904e-46	0.169234	0.158281
FZD5	magenta4	0.874555	3.6652e-46	0.161391	0.178754
NAP1L5	magenta	0.87448	3.81301e-46	-0.188562	0.115299
SETX	mediumpurple3	0.874458	3.85761e-46	0.126146	0.294521
RP5-1119A7.17	darkslateblue	0.874446	3.8805e-46	-0.175845	0.142417
SLC16A14	magenta	0.874443	3.88822e-46	-0.138607	0.249007
STAMBPL1	magenta	0.87443	3.9142e-46	-0.127163	0.290617
RUNDC3B	darkslateblue	0.874388	4.00039e-46	-0.167837	0.161793
IFT46	brown	0.874345	4.09245e-46	-0.105159	0.382783
MED22	brown	0.874283	4.22887e-46	0.138794	0.248362
LRRCC1	lightcoral	0.874243	4.3185e-46	0.19761	0.0985612
CDH5	blue2	0.874221	4.36684e-46	0.119301	0.321711
EFHD2	darkslateblue	0.874155	4.52177e-46	-0.185908	0.120602
KIAA1239	magenta	0.874053	4.7691e-46	-0.20055	0.0935515
RNF2	magenta	0.874045	4.78837e-46	-0.204632	0.0869301
RP11-159D12.2	honeydew1	0.873987	4.93689e-46	-0.226533	0.0574733
SMYD3	magenta	0.873933	5.07941e-46	-0.128974	0.283744
ADAM11	plum2	0.873931	5.08265e-46	-0.297083	0.0118724
KRT19	black	0.873852	5.29862e-46	0.167771	0.161962
TNFAIP8L1	darkslateblue	0.87385	5.3046e-46	-0.267311	0.0242213
NLGN4X	magenta	0.8738	5.44386e-46	-0.153957	0.19988
MRPL32	darkslateblue	0.873796	5.45378e-46	-0.233726	0.0497957
XKR7	black	0.873796	5.45596e-46	-0.272079	0.021712
IFIH1	plum3	0.873793	5.46374e-46	0.203234	0.0891546
TNRC6C	darkgrey	0.873699	5.73729e-46	-0.218083	0.067694
ADCY4	blue2	0.873696	5.74685e-46	0.194884	0.103392
CDKN1A	lightsteelblue1	0.873696	5.74758e-46	0.183556	0.125457
GGCT	darkslateblue	0.87364	5.91622e-46	-0.249463	0.0359053
CLU	grey60	0.873619	5.98158e-46	0.330737	0.00484567
LGR5	magenta4	0.873529	6.27047e-46	0.107049	0.374241
TMEM47	grey60	0.873522	6.29288e-46	0.101077	0.401626
INPP4A	darkslateblue	0.873472	6.45818e-46	-0.210856	0.0775524
PLSCR1	lightsteelblue1	0.873469	6.4681e-46	0.150471	0.210375
TOX2	magenta	0.873433	6.59123e-46	-0.116749	0.332243
TPBGL	darkslateblue	0.873401	6.70337e-46	-0.228149	0.0556693
FBXL17	magenta	0.873399	6.70953e-46	-0.108147	0.369332
CDC14A	grey60	0.873367	6.82227e-46	0.269158	0.0232212
GABRD	plum2	0.8733	7.06338e-46	-0.182038	0.128668
COX6C	darkslateblue	0.87328	7.1376e-46	-0.137348	0.253371
UNG	grey60	0.873272	7.16869e-46	0.314485	0.00756272
GAP43	darkslateblue	0.873242	7.27994e-46	-0.218402	0.0672824
ITGA1	blue2	0.87322	7.36371e-46	0.254789	0.032008
POLR1C	brown	0.873167	7.56958e-46	-0.262708	0.0268726
TMEM70	darkslateblue	0.873164	7.57991e-46	-0.164081	0.171526
NUDT11	darkslateblue	0.873109	7.8015e-46	-0.194446	0.104184
PIGU	salmon2	0.873092	7.87035e-46	0.136622	0.255914
CECR6	darkslateblue	0.873022	8.15978e-46	-0.271532	0.0219878
FAM127A	darkslateblue	0.872969	8.38736e-46	-0.11777	0.328004
CCNB1	magenta	0.872966	8.40168e-46	-0.153056	0.202555
FAM216A	magenta	0.872957	8.44107e-46	-0.187551	0.117297
CHRM4	magenta	0.872929	8.56196e-46	-0.24928	0.0360466
FLT1	blue2	0.872893	8.726e-46	-0.256458	0.0308624
ADD2	magenta	0.872859	8.88042e-46	-0.213175	0.0742708
CHRD	plum2	0.872852	8.9139e-46	-0.204089	0.0877891
KCNC3	lavenderblush2	0.87273	9.49123e-46	-0.234339	0.0491824
EGFLAM	tan	0.872714	9.57174e-46	0.379237	0.00110809
UBQLN2	magenta	0.872713	9.57807e-46	-0.171498	0.152707
SNX33	grey60	0.872618	1.00613e-45	0.190761	0.111043
THAP7	brown	0.872518	1.05933e-45	-0.145711	0.225331
RGS18	violet	0.872499	1.06971e-45	0.127752	0.288369
TRAFD1	salmon2	0.872452	1.09613e-45	0.17768	0.138232
CTD-3126B10.1	coral1	0.872428	1.10963e-45	-0.108651	0.367092
CHCHD6	darkslateblue	0.872401	1.12539e-45	-0.101333	0.400429
YPEL2	brown2	0.872333	1.16559e-45	-0.152738	0.203506
HIPK4	darkslateblue	0.872316	1.17595e-45	-0.249367	0.0359795
MAP6D1	salmon2	0.872292	1.19041e-45	-0.117641	0.328538
PSMG3	darkslateblue	0.87223	1.22882e-45	-0.20227	0.0907152
PABPC1L2A	darkslateblue	0.872156	1.27669e-45	-0.143951	0.231043
VPS29	darkslateblue	0.872137	1.28958e-45	-0.2766	0.0195401
BRF1	darkgrey	0.872135	1.29089e-45	-0.112982	0.348187
RP11-61L14.6	darkslateblue	0.872126	1.29679e-45	-0.293266	0.013062
RNF207	honeydew1	0.872017	1.37174e-45	-0.122053	0.310593
AC007390.5	darkslateblue	0.872007	1.37811e-45	-0.166698	0.164701
TRAK2	lightcoral	0.872006	1.37933e-45	-0.100235	0.405577
ENTPD3	magenta	0.871874	1.47563e-45	-0.167127	0.163601
CTD-3193K9.3	darkslateblue	0.871854	1.49145e-45	-0.240174	0.043648
PIM2	darkslateblue	0.871833	1.50715e-45	-0.202253	0.0907417
SUB1	magenta	0.871821	1.51645e-45	-0.181803	0.129171
MICALL1	salmon2	0.87182	1.51783e-45	0.167022	0.163869
SLC2A6	darkslateblue	0.871714	1.6025e-45	-0.247716	0.0372673
NPTXR	darkslateblue	0.871705	1.60979e-45	-0.238185	0.045474
KIF3C	magenta	0.871684	1.62717e-45	-0.178668	0.136018
PRKCG	darkslateblue	0.871635	1.66858e-45	-0.239591	0.0441769
ITGB5	grey60	0.871622	1.67964e-45	0.218451	0.0672198
MT-ATP6	lightcoral	0.871492	1.79558e-45	0.109949	0.361359
NRN1	darkslateblue	0.871383	1.8983e-45	-0.225064	0.0591537
SH2D5	darkslateblue	0.871341	1.9399e-45	-0.214001	0.0731303
MBOAT2	magenta4	0.871272	2.00964e-45	0.230196	0.0534513
AC132217.4	tan	0.871236	2.04668e-45	0.285476	0.0158124
FGF13	magenta	0.871231	2.05217e-45	-0.190256	0.112011
ALKBH6	brown	0.871201	2.08354e-45	-0.188247	0.115919
OTUB1	darkslateblue	0.87114	2.14976e-45	-0.14687	0.221623
NAP1L3	magenta	0.871023	2.28175e-45	-0.180953	0.131001
DPY19L4	magenta4	0.870954	2.36303e-45	0.157617	0.189267
PELI3	darkslateblue	0.87093	2.39263e-45	-0.182076	0.128586
SLC16A7	magenta	0.870914	2.41263e-45	-0.15405	0.199606
RTN3	magenta	0.870879	2.45599e-45	-0.135451	0.260052
SPIN1	magenta	0.870852	2.4898e-45	-0.15181	0.2063
ZNF521	black	0.870792	2.56735e-45	0.179221	0.134792
DOCK6	blue2	0.87066	2.74458e-45	0.225943	0.0581437
WIPF3	darkslateblue	0.870586	2.85084e-45	-0.195433	0.102403
ATF7	magenta4	0.870509	2.96464e-45	0.167864	0.161725
AMOT	grey60	0.870289	3.31422e-45	0.138382	0.249783
MATR3	darkslateblue	0.870269	3.3486e-45	-0.219244	0.0662082
RP11-386G11.10	darkslateblue	0.870074	3.69494e-45	-0.202968	0.0895826
EP400	honeydew1	0.869973	3.88973e-45	-0.249598	0.0358021
DNAJC27	magenta	0.869972	3.89046e-45	-0.154615	0.19794
RP5-1052I5.1	magenta	0.869942	3.95043e-45	-0.186105	0.120203
MPPED2	darkslateblue	0.869917	4.00138e-45	-0.279448	0.0182697
PRKD3	grey60	0.869834	4.17253e-45	0.265444	0.0252686
TMEM183A	magenta	0.869804	4.23577e-45	-0.114415	0.342066
FGD5	blue2	0.869782	4.28374e-45	0.195714	0.101902
SCRN2	brown	0.869696	4.4738e-45	0.111588	0.354206
PSMG1	darkslateblue	0.869651	4.57565e-45	-0.184655	0.12317
LAPTM4A	grey60	0.869638	4.60632e-45	0.318118	0.00686025
CAMTA2	brown	0.869627	4.63109e-45	-0.217079	0.0689995
RP6-65G23.3	darkslateblue	0.869593	4.71167e-45	-0.195828	0.101698
EMX2	grey60	0.869526	4.87388e-45	0.185179	0.122092
GRIA1	darkslateblue	0.869388	5.22479e-45	-0.22889	0.0548577
2025-09-05	darkslateblue	0.869317	5.41341e-45	-0.278438	0.018712
SPTAN1	magenta	0.869283	5.50755e-45	-0.124042	0.302715
PTGES2	brown	0.869231	5.65396e-45	-0.193185	0.106494
CAMSAP2	darkslateblue	0.869166	5.8399e-45	-0.205363	0.0857846
BCAT1	magenta	0.869131	5.94523e-45	-0.135657	0.259319
LRP11	magenta	0.869055	6.17639e-45	-0.21701	0.0690894
DNAJC30	darkslateblue	0.868861	6.80525e-45	-0.231713	0.0518539
AREL1	darkslateblue	0.868771	7.11857e-45	-0.238413	0.0452613
CCS	brown	0.868747	7.20674e-45	0.148693	0.215879
STAM2	mediumpurple3	0.86873	7.26605e-45	0.137679	0.252219
FAM103A1	magenta	0.86861	7.71553e-45	-0.111556	0.354345
TUSC3	darkslateblue	0.868558	7.92122e-45	-0.20965	0.0793031
FAM57B	plum2	0.868506	8.12984e-45	-0.147486	0.21967
RP11-728G15.1	lavenderblush2	0.868473	8.26362e-45	-0.245419	0.0391227
MAGEC3	salmon2	0.868306	8.98196e-45	-0.111341	0.355276
RP11-414J4.2	black	0.868252	9.22839e-45	-0.10163	0.399039
NBN	mediumpurple3	0.868223	9.36262e-45	0.163723	0.172474
NGEF	magenta	0.868179	9.56719e-45	-0.21323	0.0741946
CHML	magenta	0.868063	1.01408e-44	-0.186221	0.119967
ZNF48	darkslateblue	0.868007	1.04256e-44	-0.18861	0.115205
ASTN1	coral1	0.867947	1.07396e-44	-0.223041	0.0615326
MAPK6	magenta	0.867733	1.19483e-44	-0.150505	0.210271
PODXL2	darkslateblue	0.867699	1.21467e-44	-0.211417	0.0767481
TCN2	blue2	0.867629	1.25771e-44	0.238925	0.0447868
TMEM38A	darkslateblue	0.867588	1.28391e-44	-0.244662	0.0397508
ATL3	magenta4	0.86756	1.3019e-44	0.350884	0.00269864
COL6A1	black	0.867509	1.33485e-44	0.134341	0.264011
CACUL1	magenta	0.867444	1.3784e-44	-0.130783	0.276986
SYNGR1	black	0.867416	1.39787e-44	-0.156579	0.192235
TALDO1	salmon2	0.867408	1.40352e-44	0.215973	0.0704616
RPS15A	lightcoral	0.86734	1.45123e-44	0.207195	0.0829648
RP11-696P8.2	magenta	0.867305	1.47714e-44	-0.166143	0.166132
STAR	magenta	0.867271	1.5019e-44	-0.152708	0.203595
CCDC80	tan	0.867257	1.51202e-44	0.288901	0.014547
SULT1A1	honeydew1	0.867205	1.55179e-44	-0.235582	0.0479575
CTD-2196E14.4	magenta	0.867204	1.5526e-44	-0.201966	0.0912112
ID4	grey60	0.867171	1.57766e-44	0.219852	0.065441
SLC16A10	plum2	0.867148	1.59592e-44	-0.171839	0.15188
ITPR3	blue2	0.867077	1.65258e-44	0.179631	0.133885
TSPAN13	darkslateblue	0.866944	1.76468e-44	-0.218006	0.0677926
PRKAG2-AS1	darkslateblue	0.866939	1.769e-44	-0.177642	0.138318
RAC3	darkslateblue	0.8669	1.80362e-44	-0.135891	0.25849
NPM3	darkslateblue	0.866854	1.84556e-44	-0.149383	0.213731
TNFSF12-TNFSF13	darkorange	0.866838	1.85964e-44	0.121427	0.313101
TUBB4B	darkslateblue	0.866833	1.86447e-44	-0.150105	0.211502
GTPBP3	brown	0.86683	1.86704e-44	-0.155146	0.196385
WDR82	magenta	0.866811	1.88459e-44	-0.147141	0.220762
PLCL1	magenta4	0.866806	1.88948e-44	0.101553	0.399399
SAMD10	honeydew1	0.866805	1.89062e-44	-0.228497	0.0552867
ADCYAP1R1	grey60	0.866798	1.89665e-44	0.100542	0.404133
PSMD12	darkslateblue	0.866711	1.97976e-44	-0.146631	0.222386
CMSS1	magenta	0.866698	1.99213e-44	-0.134393	0.263827
CACNG2	magenta	0.866529	2.1656e-44	-0.147525	0.219547
BRWD1	magenta	0.866508	2.18754e-44	-0.195343	0.102564
AC096772.6	darkslateblue	0.866414	2.29128e-44	-0.246982	0.0378521
ZNF711	magenta	0.866316	2.40366e-44	-0.145452	0.226165
EPHX4	magenta	0.866215	2.52572e-44	-0.176478	0.140963
RP11-549B18.1	magenta	0.86621	2.5318e-44	-0.179653	0.133838
CORO2A	plum2	0.866094	2.68098e-44	-0.215721	0.0707982
PITPNB	darkslateblue	0.866082	2.69624e-44	-0.164411	0.170655
RAP2A	magenta	0.866081	2.69727e-44	-0.196648	0.100245
RPL18A	lightcoral	0.866016	2.78506e-44	0.266516	0.0246629
CDH18	magenta	0.865979	2.83525e-44	-0.160574	0.180993
ETNK1	magenta	0.865979	2.8359e-44	-0.128411	0.285869
ATP2B3	darkslateblue	0.865936	2.89598e-44	-0.268424	0.0236145
MEF2BNB-MEF2B	darkslateblue	0.865912	2.92987e-44	-0.166327	0.165656
LTBP3	brown	0.865885	2.96862e-44	0.132711	0.269903
CTRL	darkgrey	0.86586	3.00581e-44	0.162675	0.175278
C15orf27	black	0.865797	3.09991e-44	-0.18641	0.119585
PMS1	brown	0.865706	3.23987e-44	-0.216349	0.0699615
MPC2	darkslateblue	0.865702	3.24698e-44	-0.122671	0.308129
MT-ND3	lightcoral	0.865568	3.46547e-44	0.157768	0.188837
METTL7A	grey60	0.865552	3.49295e-44	0.167734	0.162055
ALOX5AP	violet	0.865531	3.53005e-44	0.150469	0.210383
ATP1B1	magenta	0.865467	3.64174e-44	-0.185964	0.120488
PAQR9	magenta	0.865452	3.66876e-44	-0.155323	0.19587
ARL14EP	magenta	0.865433	3.70256e-44	-0.113094	0.347706
GPR125	grey60	0.865363	3.82986e-44	0.175113	0.144111
SS18L1	plum2	0.865231	4.08433e-44	-0.23642	0.0471462
TARS2	brown	0.865212	4.12184e-44	-0.162326	0.176216
TERF2IP	darkslateblue	0.865034	4.49489e-44	-0.152039	0.205606
AUNIP	darkslateblue	0.864809	5.01399e-44	-0.204882	0.0865368
PNCK	darkslateblue	0.864752	5.15469e-44	-0.253714	0.0327649
PRKCZ	darkslateblue	0.864703	5.27897e-44	-0.22737	0.0565324
RAB22A	magenta	0.8646	5.54761e-44	-0.124035	0.302741
CACNA2D1	magenta	0.864521	5.76399e-44	-0.11399	0.343874
ALDH2	darkorange	0.864503	5.81559e-44	0.153329	0.201741
PAPSS2	blue2	0.86448	5.87924e-44	0.247827	0.0371796
FAM81A	magenta	0.864433	6.01387e-44	-0.190011	0.112481
RP11-334E6.12	darkslateblue	0.864408	6.08916e-44	-0.261553	0.0275755
EID1	magenta	0.864404	6.10047e-44	-0.169249	0.158243
AQP4	grey60	0.864394	6.13005e-44	0.194146	0.104729
MT-RNR1	lightcoral	0.86431	6.38293e-44	0.141608	0.238805
FGD6	grey60	0.864271	6.50366e-44	0.174821	0.144791
RP11-599B13.6	magenta	0.864269	6.51096e-44	-0.161967	0.177187
RP11-529K1.2	salmon2	0.864263	6.52826e-44	0.175416	0.143408
FBXO44	darkslateblue	0.864192	6.75696e-44	-0.202143	0.0909225
OLFML1	tan	0.864107	7.03851e-44	0.322605	0.00607252
INPP5K	brown	0.864086	7.11111e-44	0.184924	0.122616
MT-CO2	lightcoral	0.864059	7.20452e-44	0.129902	0.280265
EIF4ENIF1	brown	0.864058	7.2066e-44	-0.108209	0.369058
SLC26A4-AS1	magenta	0.864041	7.26765e-44	-0.18001	0.133053
TUBA1B	darkslateblue	0.864029	7.30969e-44	-0.229208	0.0545126
TMEM120B	black	0.863994	7.43504e-44	-0.207729	0.0821567
COL26A1	darkslateblue	0.8639	7.77684e-44	-0.246513	0.0382297
AL161915.1	lightcoral	0.863898	7.78361e-44	0.10066	0.403579
TPM1	darkslateblue	0.863873	7.88004e-44	-0.11981	0.319636
NPDC1	brown	0.863857	7.94232e-44	-0.190478	0.111584
SEPN1	darkorange	0.863841	8.00262e-44	0.20409	0.0877873
DUSP26	darkslateblue	0.863822	8.07515e-44	-0.113097	0.347694
GABBR2	magenta	0.863798	8.16968e-44	-0.243232	0.0409594
LAMTOR4	brown	0.86379	8.19877e-44	0.144914	0.227907
REEP2	brown	0.863748	8.36859e-44	-0.209133	0.0800635
BCKDK	brown	0.863726	8.45833e-44	-0.176398	0.141145
PTPRR	magenta	0.863722	8.47179e-44	-0.124973	0.299071
NELL2	darkslateblue	0.863696	8.57917e-44	-0.237116	0.0464807
C3orf80	magenta	0.863692	8.59446e-44	-0.224671	0.0596101
CYP27A1	salmon2	0.863653	8.75666e-44	0.230588	0.0530341
SLU7	magenta	0.863522	9.32855e-44	-0.113324	0.34672
CAMK2N1	darkslateblue	0.86352	9.33454e-44	-0.249829	0.0356254
RPS11	lightcoral	0.863489	9.47527e-44	0.176095	0.141841
ARFGEF2	magenta	0.863472	9.55188e-44	-0.120165	0.318191
MED10	darkslateblue	0.863429	9.75247e-44	-0.171457	0.152807
ARMCX1	magenta	0.863375	1.00074e-43	-0.166427	0.165398
LMBR1	magenta	0.863171	1.10347e-43	-0.197061	0.0995194
FAM63A	magenta4	0.863001	1.19678e-43	0.19169	0.109283
WWC1	grey60	0.862911	1.24979e-43	0.297599	0.0117191
TLR6	violet	0.862865	1.27731e-43	-0.11427	0.342682
BMP6	tan	0.862774	1.33434e-43	0.212915	0.0746338
CCDC24	brown	0.862712	1.37427e-43	-0.165389	0.16809
LACC1	salmon2	0.862669	1.40268e-43	0.190569	0.111411
BMPER	magenta	0.862606	1.44519e-43	-0.13324	0.267983
RP11-469M7.1	darkslateblue	0.862606	1.44541e-43	-0.219202	0.0662617
CREB3L2	magenta4	0.862593	1.45431e-43	0.290865	0.0138617
STAMBP	magenta4	0.862564	1.47478e-43	0.166684	0.164736
ACAP3	darkgrey	0.862536	1.49402e-43	-0.129381	0.282213
CEND1	darkslateblue	0.86251	1.51292e-43	-0.219238	0.0662152
SEPHS2	magenta	0.862493	1.52515e-43	-0.116516	0.333216
MT-ND1	lightcoral	0.862441	1.56314e-43	0.12107	0.314535
KIF21A	magenta	0.862402	1.59292e-43	-0.213032	0.0744708
AMN1	magenta	0.86239	1.60202e-43	-0.226978	0.056972
PSIP1	darkslateblue	0.862356	1.62794e-43	-0.290418	0.0140153
PPP2R5C	darkslateblue	0.862332	1.64662e-43	-0.180427	0.132141
SLC8A3	darkslateblue	0.862295	1.67608e-43	-0.174532	0.145467
ACVR1B	darkslateblue	0.862271	1.69507e-43	-0.196954	0.0997074
KBTBD7	magenta	0.862257	1.70628e-43	-0.117989	0.3271
PSPC1	darkslateblue	0.862255	1.70806e-43	-0.195253	0.102727
SPOCK1	brown2	0.862254	1.70883e-43	-0.132569	0.270422
FHOD3	magenta	0.862235	1.72396e-43	-0.172872	0.149397
MT-ND2	lightcoral	0.862207	1.74721e-43	0.129774	0.280741
CCDC114	navajowhite1	0.862195	1.75731e-43	0.313171	0.00783164
RHOC	darkorange	0.862191	1.76104e-43	0.290307	0.0140535
UBE2B	darkslateblue	0.86219	1.76126e-43	-0.207965	0.0818028
RHBDF2	violet	0.862182	1.76846e-43	0.104603	0.385316
MT-CYB	lightcoral	0.862174	1.77469e-43	0.116526	0.333174
COL9A3	salmon2	0.862019	1.91028e-43	0.182628	0.127413
ZDHHC23	magenta	0.861994	1.93305e-43	-0.224734	0.059537
SFT2D2	magenta4	0.861991	1.93619e-43	0.25781	0.0299595
SNAP25	magenta	0.861978	1.94763e-43	-0.199402	0.0954841
ORAI3	darkorange	0.861972	1.95367e-43	0.184839	0.122791
PRPF19	magenta	0.861951	1.9727e-43	-0.127217	0.290408
SCRT2	lavenderblush2	0.861944	1.97946e-43	-0.111927	0.352737
MTM1	grey60	0.861868	2.05266e-43	0.106364	0.377322
NPTX1	magenta	0.861845	2.07509e-43	-0.195176	0.102865
ARHGEF33	plum2	0.861794	2.12498e-43	-0.247843	0.0371665
MAPRE2	magenta	0.861776	2.14341e-43	-0.173377	0.148192
NRIP3	magenta	0.861774	2.1458e-43	-0.170537	0.155054
PEAR1	blue2	0.861754	2.16643e-43	0.251232	0.0345691
RP11-517B11.7	magenta	0.861662	2.26257e-43	-0.172455	0.150394
C14orf80	brown	0.861583	2.34862e-43	-0.186702	0.118997
EMCN	blue2	0.86156	2.37438e-43	0.248411	0.0367205
ZNF354C	magenta4	0.861521	2.41795e-43	0.174071	0.146551
RPS4X	lightcoral	0.861503	2.43939e-43	0.444744	0.000101994
NDUFV2	darkslateblue	0.861395	2.56616e-43	-0.16734	0.163057
SLC25A44	magenta	0.861394	2.56757e-43	-0.216077	0.0703225
LYSMD2	darkslateblue	0.861354	2.61716e-43	-0.195822	0.101709
MAPT	palevioletred3	0.861268	2.72437e-43	-0.130563	0.277801
KDM8	darkslateblue	0.86126	2.73534e-43	-0.206679	0.0837521
RP11-571L19.8	darkslateblue	0.861257	2.73957e-43	-0.236717	0.0468611
RPL7L1	darkslateblue	0.861254	2.74298e-43	-0.122632	0.308285
SP3	mediumpurple3	0.861029	3.05004e-43	0.13517	0.261051
NDST3	magenta	0.860995	3.09831e-43	-0.232718	0.0508176
EIF5A2	magenta	0.860949	3.16648e-43	-0.137375	0.253278
SLC52A3	blue2	0.860942	3.1777e-43	0.215861	0.070611
DDX1	brown	0.860837	3.33789e-43	-0.175646	0.142875
DSTYK	magenta	0.860805	3.38747e-43	-0.127318	0.290024
CTD-2292M16.8	magenta	0.860765	3.45262e-43	-0.185956	0.120505
SNRPN	brown	0.860756	3.46734e-43	-0.183608	0.125347
AP2A1	magenta	0.860742	3.48925e-43	-0.140764	0.241645
F12	darkslateblue	0.860729	3.51133e-43	-0.174915	0.144573
POLRMT	brown	0.860672	3.6074e-43	-0.144277	0.229978
METAP1	magenta	0.860671	3.60817e-43	-0.190882	0.110813
2025-09-03	magenta	0.860635	3.67023e-43	-0.225802	0.0583042
CA14	salmon2	0.86063	3.67823e-43	-0.121586	0.31246
C16orf52	magenta	0.860562	3.79808e-43	-0.188308	0.115799
ELOVL7	blue2	0.860508	3.89494e-43	0.194629	0.103853
GPD1L	magenta	0.860478	3.94994e-43	-0.184273	0.123962
ADCY10P1	darkgrey	0.860413	4.07267e-43	0.100871	0.402591
NMNAT2	magenta	0.860393	4.11143e-43	-0.13927	0.246727
SLC52A2	brown	0.860382	4.13145e-43	0.120854	0.315404
MLST8	brown	0.860339	4.21496e-43	-0.125956	0.295257
TRMT10C	magenta	0.860336	4.22162e-43	-0.167334	0.163074
CTD-2044J15.2	magenta	0.860325	4.24379e-43	-0.137665	0.25227
CTNNA1	salmon2	0.860233	4.42988e-43	0.272132	0.0216854
CABLES2	plum2	0.860222	4.45258e-43	-0.256087	0.0311141
SRP19	darkslateblue	0.860219	4.45962e-43	-0.265301	0.0253504
ZNF223	magenta	0.860213	4.47085e-43	-0.149482	0.213423
RNF112	plum2	0.860205	4.48848e-43	-0.293466	0.0129972
CTC-366B18.4	darkgrey	0.860109	4.69469e-43	-0.12364	0.304295
CELF2	magenta	0.8601	4.71321e-43	-0.206179	0.0845196
RMND1	brown	0.860089	4.73786e-43	-0.210408	0.0781985
TOLLIP	darkslateblue	0.860084	4.75033e-43	-0.198136	0.0976493
C22orf23	salmon2	0.860059	4.80558e-43	0.101398	0.400122
RP11-361F15.2	darkslateblue	0.859974	4.99892e-43	-0.291351	0.0136965
MED19	darkslateblue	0.859959	5.03443e-43	-0.162198	0.176564
FAM134A	darkslateblue	0.859876	5.23436e-43	-0.122354	0.309391
NICN1	darkslateblue	0.859842	5.31686e-43	-0.162491	0.175771
PPP1R13B	plum2	0.859834	5.33631e-43	-0.155029	0.196726
MSL3	magenta	0.859816	5.3828e-43	-0.167265	0.16325
COPRS	darkslateblue	0.859747	5.55778e-43	-0.106583	0.376335
ANKRD46	magenta	0.859741	5.57417e-43	-0.156046	0.19377
RNF41	magenta	0.859611	5.9206e-43	-0.159328	0.184447
RP11-316M1.12	salmon2	0.859589	5.98356e-43	0.204712	0.0868041
COX7B	darkslateblue	0.859561	6.0607e-43	-0.196656	0.10023
CDR2	darkslateblue	0.859536	6.13228e-43	-0.138952	0.24782
WDR17	magenta	0.859526	6.15926e-43	-0.171407	0.152927
PPFIA3	darkslateblue	0.859452	6.37541e-43	-0.18755	0.117301
PC	grey60	0.859446	6.39429e-43	0.210941	0.0774289
TNNC1	black	0.859386	6.57459e-43	0.335875	0.00418871
ZMIZ2	brown	0.859347	6.69625e-43	-0.181583	0.129641
LYRM4	darkslateblue	0.859276	6.91998e-43	-0.175595	0.142995
AASDHPPT	magenta	0.859235	7.05287e-43	-0.196538	0.100438
MANEA	mediumpurple3	0.859206	7.14746e-43	0.14758	0.219373
F11R	blue2	0.859164	7.28825e-43	0.197182	0.0993072
QSOX2	black	0.859157	7.31311e-43	-0.103318	0.391213
KIAA0040	lightsteelblue1	0.859113	7.46328e-43	0.184389	0.123722
ADAM20P1	black	0.859028	7.76295e-43	-0.108929	0.365858
TMEM133	grey60	0.858978	7.94565e-43	0.249517	0.0358639
SLC16A12	tan	0.858942	8.07805e-43	0.217253	0.0687723
ABHD13	magenta	0.858861	8.38685e-43	-0.193997	0.105002
CTSK	tan	0.858858	8.39745e-43	0.302057	0.0104641
EIF4E3	magenta	0.858851	8.42414e-43	-0.164323	0.170886
CAMK1	darkslateblue	0.858797	8.63804e-43	-0.177317	0.139052
CCDC104	magenta	0.858787	8.6768e-43	-0.135217	0.260883
IGFBP5	tan	0.858773	8.73431e-43	0.243154	0.0410264
SERPIND1	tan	0.858714	8.9747e-43	0.175932	0.142215
SOCS1	black	0.858706	9.00818e-43	0.134296	0.264173
SLITRK5	magenta	0.858567	9.60538e-43	-0.186768	0.118864
NOS1AP	darkslateblue	0.8585	9.90764e-43	-0.258829	0.0292942
CDH9	magenta	0.858493	9.94077e-43	-0.216144	0.0702332
NDFIP2	magenta	0.858493	9.94288e-43	-0.215793	0.0707021
CAMK1G	darkslateblue	0.858454	1.01239e-42	-0.206434	0.0841274
MAP3K12	honeydew1	0.858379	1.04771e-42	-0.206534	0.0839741
ALAD	lightcoral	0.85831	1.08141e-42	0.142193	0.23685
ACTR10	darkslateblue	0.858243	1.11572e-42	-0.136218	0.257335
DCXR	darkorange	0.858169	1.15423e-42	0.226853	0.0571125
CYGB	darkslateblue	0.858155	1.16174e-42	-0.184637	0.123208
RPS27	lightcoral	0.858071	1.20762e-42	0.127002	0.291232
RAMP1	darkorange	0.858001	1.24703e-42	0.247407	0.0375123
C9orf16	brown	0.857923	1.29266e-42	-0.136114	0.257703
MSRB1	darkorange	0.857872	1.32335e-42	0.154863	0.197213
PBXIP1	grey60	0.85782	1.35502e-42	0.180342	0.132327
SLC45A1	brown	0.857807	1.36297e-42	-0.213958	0.0731883
JAM3	salmon2	0.857781	1.37927e-42	0.140684	0.241913
SOCS3	lightsteelblue1	0.857612	1.49082e-42	0.12062	0.31635
FAR2	magenta	0.857604	1.49646e-42	-0.212401	0.0753532
TJP1	magenta4	0.857567	1.52154e-42	0.173505	0.147888
OASL	plum3	0.857555	1.53011e-42	0.165756	0.167135
SRSF12	darkslateblue	0.857518	1.55594e-42	-0.105177	0.382701
SLC39A12	Grey60	0.857485	1.5802e-42	-0.155251	0.196078
MEF2A	magenta	0.857478	1.58513e-42	-0.219081	0.0664151
ASPHD1	lightcoral	0.85744	1.61298e-42	-0.200499	0.0936369
SLC13A4	tan	0.857186	1.81116e-42	0.189377	0.113707
HTR5A-AS1	magenta	0.857109	1.87628e-42	-0.217352	0.0686429
CACNG8	darkslateblue	0.857094	1.88891e-42	-0.249947	0.0355361
GUSB	darkgrey	0.85704	1.93637e-42	0.165297	0.168328
TOMM34	darkslateblue	0.857016	1.95779e-42	-0.109053	0.365313
C6orf57	darkslateblue	0.857004	1.96869e-42	-0.215016	0.0717464
TSTD1	darkslateblue	0.856896	2.06777e-42	-0.181408	0.130019
NUDT17	brown	0.856857	2.10525e-42	0.162014	0.177062
GRIN2B	magenta	0.856853	2.10861e-42	-0.196593	0.100342
TIAM1	black	0.856834	2.12723e-42	-0.15422	0.199102
PPIP5K2	magenta	0.856801	2.15893e-42	-0.123198	0.306042
C1orf216	magenta	0.856777	2.18336e-42	-0.174841	0.144746
ZCCHC6	mediumpurple3	0.856774	2.18562e-42	0.130083	0.279587
KIF5B	lightcoral	0.856683	2.27838e-42	0.162926	0.174604
RP11-473M20.14	brown	0.856673	2.28934e-42	-0.180008	0.133057
DNAJC17	antiquewhite4	0.856632	2.33163e-42	0.211833	0.0761565
NFKBIB	lightcoral	0.856532	2.44049e-42	0.117367	0.329675
CNTN1	darkslateblue	0.856512	2.46222e-42	-0.219948	0.0653201
BRINP1	magenta	0.856477	2.50271e-42	-0.228339	0.05546
MRPS10	darkslateblue	0.85645	2.53328e-42	-0.123623	0.304363
ATP5E	brown	0.856331	2.67366e-42	0.119689	0.320126
RTF1	magenta	0.856325	2.6816e-42	-0.17009	0.156154
OSR1	tan	0.856299	2.71278e-42	0.19284	0.107132
ANO5	magenta	0.856135	2.92284e-42	-0.200889	0.0929869
S1PR1	grey60	0.856126	2.93466e-42	0.208524	0.0809663
TTC19	magenta	0.85612	2.9418e-42	-0.117619	0.32863
TBL1X	grey60	0.856058	3.02578e-42	0.177709	0.138166
MAML2	grey60	0.856036	3.05693e-42	0.332904	0.00455814
MAP3K5	grey60	0.855993	3.11676e-42	0.176902	0.139995
RP11-215H22.1	darkslateblue	0.855981	3.13409e-42	-0.238531	0.0451512
KIAA1244	brown2	0.855867	3.29963e-42	-0.222156	0.0625979
CLEC11A	brown	0.855765	3.45544e-42	0.130448	0.278229
ZFP36	lightsteelblue1	0.855751	3.47671e-42	0.1325	0.270673
RP11-110I1.6	brown	0.85575	3.47808e-42	-0.219964	0.0652999
RP11-309L24.9	plum2	0.85574	3.4947e-42	-0.212403	0.0753512
CTD-2555O16.4	lightcoral	0.855734	3.50446e-42	0.142751	0.234998
PHACTR1	darkslateblue	0.855728	3.51344e-42	-0.219831	0.0654667
GPR12	magenta	0.855698	3.56071e-42	-0.193195	0.106474
C18orf54	salmon2	0.855685	3.58173e-42	0.125022	0.298879
ANKRD32	magenta	0.855658	3.62549e-42	-0.194466	0.104148
CDK20	darkslateblue	0.855657	3.62723e-42	-0.2085	0.0810015
C19orf25	brown	0.855542	3.82114e-42	0.15234	0.204701
TMED8	magenta	0.855504	3.88793e-42	-0.113327	0.346705
TCF12	magenta4	0.855474	3.93948e-42	0.121412	0.313159
IQSEC2	darkslateblue	0.855392	4.0881e-42	-0.25752	0.0301516
GADD45B	lightsteelblue1	0.85537	4.12923e-42	0.143344	0.233037
TGFBR3	grey60	0.855364	4.14047e-42	0.200817	0.0931071
VASH1	lightcoral	0.855288	4.28454e-42	-0.150928	0.208979
ZEB2-AS1	lightcoral	0.855275	4.31031e-42	-0.108538	0.367592
STRIP1	darkslateblue	0.855257	4.34414e-42	-0.156506	0.192444
AP1AR	magenta	0.855216	4.42529e-42	-0.185892	0.120636
CAMK2A	darkslateblue	0.855168	4.52284e-42	-0.274759	0.0204011
RPS19P3	lightcoral	0.855108	4.64621e-42	0.204616	0.0869554
CHRNB2	magenta	0.854966	4.95138e-42	-0.262661	0.0269011
FTH1	lightcoral	0.85495	4.98785e-42	0.166096	0.166252
C4orf3	lightcoral	0.854858	5.19941e-42	0.160364	0.181571
FBXO40	magenta	0.854827	5.27185e-42	-0.101559	0.399371
DUSP3	magenta	0.854789	5.36265e-42	-0.163419	0.173284
TRIM3	brown	0.854672	5.6512e-42	-0.270748	0.0223889
RPS20	lightcoral	0.854601	5.83248e-42	0.220309	0.0648687
CBLN4	magenta	0.854574	5.90429e-42	-0.221009	0.0640002
XXbac-BPG252P9.9	magenta	0.854555	5.95493e-42	-0.12024	0.317887
RP3-434P1.6	darkslateblue	0.854539	5.99782e-42	-0.225944	0.0581424
VCPIP1	magenta	0.854439	6.27255e-42	-0.104339	0.386523
SEPP1	magenta4	0.854379	6.44274e-42	0.101801	0.398246
NPFF	darkgrey	0.854373	6.45992e-42	0.136717	0.255581
IRF3	darkgrey	0.854152	7.13169e-42	0.135674	0.259258
RP4-555D20.4	darkslateblue	0.85409	7.33008e-42	-0.146692	0.222188
IFNLR1	black	0.854085	7.34703e-42	0.215757	0.0707497
TM9SF3	mediumpurple3	0.85405	7.46313e-42	0.108719	0.366792
PSD	brown	0.854046	7.47655e-42	-0.225713	0.0584061
CLASRP	darkgrey	0.854043	7.48516e-42	0.142832	0.23473
EPB41L1	magenta	0.854039	7.49926e-42	-0.162565	0.175572
HTR3B	magenta	0.854035	7.51178e-42	-0.13455	0.263262
KCNC1	plum2	0.853956	7.78374e-42	-0.155064	0.196624
C12orf52	darkslateblue	0.853921	7.90524e-42	-0.268674	0.0234799
PRELP	tan	0.8539	7.97976e-42	0.252309	0.0337762
FAHD2A	antiquewhite4	0.853825	8.24896e-42	0.345021	0.00321231
ANKRD39	darkslateblue	0.853744	8.55232e-42	-0.258377	0.0295875
TERF2	darkslateblue	0.853738	8.57512e-42	-0.139229	0.246866
RBFOX2	magenta	0.853735	8.58798e-42	-0.231593	0.0519794
GRPEL2	magenta	0.853715	8.66469e-42	-0.152121	0.205361
CRNKL1	mediumpurple3	0.853615	9.05773e-42	0.139103	0.2473
ATOH7	darkslateblue	0.853537	9.37904e-42	-0.245553	0.0390124
C2orf69	magenta	0.85347	9.66119e-42	-0.210251	0.0784262
CLIC4	magenta4	0.853469	9.66631e-42	0.204951	0.0864287
FLT4	blue2	0.85346	9.70633e-42	0.205506	0.0855607
CASC15	magenta	0.853342	1.02287e-41	-0.172673	0.149873
SNX10	darkslateblue	0.853337	1.02476e-41	-0.218245	0.0674841
CCNT1	mediumpurple3	0.853189	1.09441e-41	0.234491	0.0490307
SLC1A6	black	0.853126	1.12562e-41	-0.330142	0.00492725
GPR4	blue2	0.853111	1.13303e-41	0.230219	0.053426
PABPC1L2B	darkslateblue	0.852972	1.20502e-41	-0.152084	0.205472
SYNJ2BP	lightcoral	0.852881	1.25439e-41	0.224767	0.0594978
CPEB3	magenta	0.852878	1.25632e-41	-0.139126	0.24722
APOL3	blue2	0.852845	1.27429e-41	0.249519	0.0358625
MAGEF1	darkslateblue	0.852709	1.3535e-41	-0.155059	0.196641
REST	magenta4	0.852653	1.38745e-41	0.272015	0.0217438
SOX9	grey60	0.852639	1.39584e-41	0.185293	0.121858
FBXO8	grey60	0.852606	1.41672e-41	0.250982	0.0347559
LRRC8B	magenta	0.852595	1.42312e-41	-0.192475	0.107811
OR1F1	black	0.852578	1.43425e-41	-0.106006	0.378939
HMGCS1	magenta	0.852539	1.4589e-41	-0.120104	0.31844
SRRM3	black	0.852326	1.60262e-41	-0.15205	0.205573
DEGS2	brown	0.852286	1.63138e-41	-0.145236	0.226863
GNPDA1	darkslateblue	0.852267	1.64504e-41	-0.131109	0.27578
SV2A	magenta	0.852052	1.80811e-41	-0.172534	0.150206
CAMLG	darkslateblue	0.852051	1.80864e-41	-0.119265	0.321856
CCDC177	magenta	0.852023	1.83144e-41	-0.240831	0.0430588
ANO6	grey60	0.851985	1.8617e-41	0.361601	0.00194575
KCNH5	magenta	0.85197	1.87434e-41	-0.180771	0.131394
NCAPD2	magenta4	0.851946	1.89378e-41	0.202806	0.0898449
ATP5G3	magenta	0.851936	1.90244e-41	-0.117014	0.331141
GAD2	magenta	0.851917	1.91888e-41	-0.108192	0.369132
ZNF865	brown	0.851815	2.00633e-41	-0.104323	0.386596
PRCP	grey60	0.85173	2.08216e-41	0.166411	0.16544
GNA12	grey60	0.851635	2.17068e-41	0.156478	0.192524
OCIAD1	darkslateblue	0.851557	2.2462e-41	-0.221768	0.0630696
ZW10	mediumpurple3	0.851556	2.2474e-41	0.116836	0.33188
CDKL2	magenta	0.851541	2.26261e-41	-0.125552	0.29682
COPB2	mediumpurple3	0.851521	2.28212e-41	0.24423	0.040113
TBC1D25	darkslateblue	0.851506	2.29725e-41	-0.234021	0.0494991
APOO	darkslateblue	0.851478	2.32519e-41	-0.217657	0.0682448
SPAG9	magenta4	0.851353	2.45669e-41	0.122028	0.310694
SERTM1	magenta	0.851252	2.56717e-41	-0.160832	0.180285
UXT	lightcoral	0.85116	2.6729e-41	0.229052	0.0546817
CLEC2L	darkslateblue	0.851049	2.80501e-41	-0.201775	0.0915246
AC079341.1	magenta	0.851025	2.8344e-41	-0.111354	0.355221
USP18	plum3	0.850998	2.8684e-41	0.130985	0.276238
MED6	darkslateblue	0.850998	2.86845e-41	-0.172463	0.150375
PRNP	magenta	0.850845	3.06652e-41	-0.213727	0.0735071
KMT2E-AS1	black	0.85083	3.08611e-41	0.163562	0.172903
STOM	grey60	0.850722	3.23532e-41	0.220871	0.0641715
SLITRK1	magenta	0.850713	3.24806e-41	-0.240034	0.0437747
SNCG	darkslateblue	0.850661	3.32258e-41	-0.221373	0.0635525
RP11-566E18.3	magenta	0.850642	3.34896e-41	-0.152516	0.204173
SLC44A5	magenta	0.850573	3.45154e-41	-0.257587	0.030107
ELAVL2	magenta	0.850569	3.45824e-41	-0.194231	0.104575
HSPB3	darkslateblue	0.850493	3.57401e-41	-0.189082	0.114282
GPC3	tan	0.850444	3.65137e-41	0.263185	0.0265872
RAP1GAP	darkslateblue	0.850394	3.73101e-41	-0.245611	0.0389647
SORCS1	magenta	0.850323	3.84762e-41	-0.213758	0.0734647
2025-03-09	plum2	0.850296	3.89273e-41	-0.197792	0.0982453
CNOT7	magenta	0.850265	3.94584e-41	-0.215222	0.0714685
MBLAC2	magenta	0.850208	4.04491e-41	-0.18286	0.12692
RP11-473I1.9	magenta	0.85019	4.07696e-41	-0.173767	0.147267
SYNJ2	salmon2	0.850033	4.36267e-41	-0.114076	0.343507
C2orf80	magenta	0.850023	4.38202e-41	-0.171865	0.151817
AP001816.1	darkslateblue	0.849981	4.46241e-41	-0.218809	0.0667618
DNMT3A	palevioletred3	0.849936	4.55008e-41	-0.20562	0.0853844
NETO2	darkslateblue	0.849923	4.57629e-41	-0.247295	0.0376016
C16orf72	magenta	0.849916	4.59078e-41	-0.125378	0.297494
YTHDC1	lightcoral	0.849894	4.6334e-41	0.114261	0.34272
ATP10D	grey60	0.849824	4.77589e-41	0.229445	0.0542564
MKL2	magenta	0.849821	4.7827e-41	-0.168772	0.159436
CCDC85B	brown	0.849817	4.79176e-41	-0.168869	0.159193
NRXN3	plum2	0.849754	4.92369e-41	-0.264526	0.0257978
STOX1	grey60	0.849724	4.9866e-41	0.121516	0.312742
PKN2	mediumpurple3	0.849614	5.23002e-41	0.180204	0.132629
TMEM196	magenta	0.849611	5.23722e-41	-0.1316	0.27397
SLC25A3	darkslateblue	0.849595	5.27298e-41	-0.13879	0.248376
BBX	magenta4	0.849587	5.29123e-41	0.103019	0.392594
MSRB3	grey60	0.849556	5.36237e-41	0.23707	0.0465242
FGF9	lavenderblush2	0.849464	5.57926e-41	-0.188569	0.115285
CMAS	darkslateblue	0.849457	5.59649e-41	-0.224616	0.059674
B4GALT5	magenta	0.849451	5.61225e-41	-0.137877	0.251532
TLK1	darkslateblue	0.849404	5.72642e-41	-0.225336	0.0588397
UNC79	magenta	0.849202	6.24811e-41	-0.256393	0.0309063
GTF2H1	darkslateblue	0.848969	6.90496e-41	-0.232244	0.0513042
ANKRD24	brown	0.848944	6.97868e-41	-0.141003	0.240839
ADCY1	magenta	0.84894	6.99251e-41	-0.224254	0.0600976
HMG20A	magenta	0.848806	7.40598e-41	-0.101111	0.401464
CCDC34	magenta	0.848647	7.93066e-41	-0.176922	0.139949
GABRA3	darkslateblue	0.848641	7.95011e-41	-0.201308	0.0922935
RP11-886H22.1	antiquewhite4	0.848609	8.06075e-41	0.293057	0.0131297
MYO1C	blue2	0.84859	8.12696e-41	0.304346	0.00986651
RRP12	brown	0.848449	8.63121e-41	-0.126193	0.294343
MCC	grey60	0.848432	8.69457e-41	0.241641	0.0423412
TAB2	grey60	0.848425	8.71992e-41	0.29701	0.0118943
AGK	magenta	0.848406	8.79221e-41	-0.243765	0.0405058
XPR1	coral1	0.848375	8.91072e-41	0.195741	0.101853
ZNF506	darkgrey	0.848355	8.98693e-41	0.129323	0.282429
TMOD2	magenta	0.848316	9.13794e-41	-0.122189	0.31005
RAB40C	darkslateblue	0.848227	9.49144e-41	-0.265287	0.0253583
RP11-229P13.20	brown	0.848212	9.55343e-41	-0.142795	0.234852
RHOBTB2	darkslateblue	0.848191	9.6396e-41	-0.21978	0.0655313
PGBD5	darkslateblue	0.848161	9.76233e-41	-0.260509	0.0282235
RSPO2	magenta	0.848157	9.77983e-41	-0.189116	0.114215
CTD-2023N9.3	darkslateblue	0.847992	1.04946e-40	-0.268739	0.0234453
SPRN	darkslateblue	0.847978	1.05573e-40	-0.256571	0.0307859
YAF2	magenta	0.847922	1.08105e-40	-0.138631	0.248922
AC019171.1	darkslateblue	0.847864	1.10829e-40	-0.19545	0.102373
GGT7	plum2	0.847778	1.14947e-40	-0.247806	0.0371959
ACVR2A	magenta	0.847774	1.15151e-40	-0.218447	0.0672254
IDS	magenta	0.847689	1.19423e-40	-0.167889	0.161661
PTMA	lightcoral	0.847668	1.20498e-40	0.107128	0.373889
ERH	brown	0.847639	1.21991e-40	-0.12587	0.29559
NAPA	darkslateblue	0.847631	1.2237e-40	-0.156396	0.19276
POLD2	brown	0.84762	1.22966e-40	0.165155	0.168701
UTP14C	mediumpurple3	0.847555	1.26423e-40	0.174916	0.14457
AGAP2	darkslateblue	0.847537	1.27405e-40	-0.301594	0.0105888
CTSO	antiquewhite4	0.847493	1.29781e-40	0.222337	0.0623797
NKRF	magenta	0.847484	1.30269e-40	-0.193481	0.105947
COL27A1	black	0.84743	1.33309e-40	0.166064	0.166335
RP11-436F9.1	salmon2	0.847371	1.3669e-40	0.157083	0.190789
ZNF554	darkslateblue	0.847367	1.36941e-40	-0.145204	0.226966
LINC00342	darkgrey	0.847361	1.37312e-40	-0.111473	0.354704
RNF219	darkslateblue	0.847214	1.46147e-40	-0.162447	0.17589
MAP3K11	salmon2	0.847199	1.47061e-40	0.104288	0.386758
IQCJ-SCHIP1	brown	0.847194	1.47347e-40	-0.272591	0.0214558
IL1RL2	darkslateblue	0.847088	1.54139e-40	-0.279759	0.0181357
AP003068.9	brown	0.847049	1.56738e-40	-0.13833	0.249961
RPL26	lightcoral	0.846942	1.64023e-40	0.15951	0.183939
LITAF	salmon2	0.846938	1.6429e-40	0.208001	0.081749
PFDN4	darkslateblue	0.846878	1.68478e-40	-0.165805	0.167006
TUBB2A	darkslateblue	0.846864	1.69466e-40	-0.202183	0.0908561
MRPL28	darkslateblue	0.846855	1.70165e-40	-0.176594	0.140697
COL4A5	salmon2	0.846813	1.73192e-40	0.138213	0.250366
RP11-618P17.4	magenta	0.846747	1.78068e-40	-0.140818	0.241461
NOTCH4	blue2	0.846697	1.81943e-40	0.185759	0.120905
AC005280.1	darkslateblue	0.846654	1.85213e-40	-0.279991	0.0180357
PDHX	darkslateblue	0.846584	1.90772e-40	-0.208472	0.0810437
CTD-2308L22.1	magenta	0.846532	1.9503e-40	-0.241517	0.04245
ENC1	darkslateblue	0.846518	1.96211e-40	-0.180572	0.131828
FAM126B	magenta	0.846493	1.98315e-40	-0.143499	0.232529
ICAM5	darkslateblue	0.846455	2.0147e-40	-0.209151	0.0800366
GIMAP5	blue2	0.846423	2.04206e-40	0.306598	0.00930764
PRR7	brown	0.846405	2.05779e-40	-0.189098	0.11425
SLC6A17	darkslateblue	0.846392	2.06921e-40	-0.206278	0.0843668
COQ3	darkslateblue	0.846387	2.07337e-40	-0.119087	0.322584
DNM1	darkslateblue	0.846372	2.08639e-40	-0.289987	0.0141645
ASNS	darkslateblue	0.846371	2.0877e-40	-0.211144	0.0771385
NUPL1	mediumpurple3	0.846357	2.09996e-40	-0.118966	0.323083
ZNF688	brown	0.846308	2.14354e-40	0.164302	0.17094
SOX2	grey60	0.84628	2.16951e-40	0.19233	0.108082
SLC27A4	darkslateblue	0.846245	2.20154e-40	-0.308238	0.00891846
ABCA8	magenta4	0.846193	2.24987e-40	0.189694	0.113094
SLC7A4	magenta	0.846186	2.25664e-40	-0.167597	0.162404
SLC17A6	magenta	0.846183	2.25969e-40	-0.198331	0.0973139
PLTP	grey60	0.846173	2.26898e-40	0.24873	0.0364716
TMEM209	steelblue	0.846171	2.27169e-40	0.115316	0.338255
MTATP6P1	lightcoral	0.846161	2.28123e-40	0.125787	0.295909
RASGRF2	magenta	0.846159	2.28279e-40	-0.154979	0.196872
POMGNT1	brown	0.846048	2.39214e-40	-0.106262	0.377782
ANAPC7	darkslateblue	0.84601	2.43068e-40	-0.321346	0.00628495
TBC1D13	brown	0.846005	2.43568e-40	-0.255142	0.0317629
EPB41L3	darkslateblue	0.845987	2.45436e-40	-0.22211	0.0626535
CMTM6	grey60	0.845982	2.45986e-40	0.265244	0.0253832
RBM26	brown	0.845917	2.52776e-40	-0.188592	0.115241
EIF3G	lightcoral	0.845913	2.53177e-40	0.297743	0.0116765
MTF1	magenta4	0.845905	2.54013e-40	0.10293	0.393003
APP	magenta	0.845887	2.55974e-40	-0.139529	0.245841
PRDM2	darkslateblue	0.845848	2.6021e-40	-0.221978	0.0628145
DYNLT3	magenta	0.845819	2.63412e-40	-0.130886	0.276607
C12orf68	darkslateblue	0.845802	2.65226e-40	-0.213735	0.0734952
PIK3R1	magenta	0.845747	2.71523e-40	-0.205243	0.0859716
RP4-561L24.3	magenta	0.845737	2.72661e-40	-0.161874	0.177439
CXXC5	brown	0.845586	2.90406e-40	-0.200901	0.092967
TRIM65	darkgrey	0.845545	2.9553e-40	0.100941	0.402261
HSPA2	salmon2	0.845358	3.19554e-40	0.107665	0.371481
GPRIN1	darkslateblue	0.845357	3.19785e-40	-0.16802	0.161331
RP13-131K19.2	brown	0.845333	3.2295e-40	-0.152972	0.202806
TRAPPC6B	magenta	0.845332	3.23034e-40	-0.197897	0.0980626
BCAS2	magenta	0.845268	3.31871e-40	-0.143322	0.233109
C16orf59	darkslateblue	0.845268	3.31887e-40	-0.147798	0.218685
NCALD	magenta	0.845168	3.46086e-40	-0.212123	0.0757451
CD81	darkorange	0.845018	3.68467e-40	0.176764	0.140309
NLGN2	brown	0.844987	3.73174e-40	-0.214749	0.0721087
STAU2	magenta	0.844904	3.86466e-40	-0.225906	0.0581854
LRP12	darkslateblue	0.844851	3.95019e-40	-0.282208	0.0171068
UBE2O	magenta	0.844841	3.96677e-40	-0.184468	0.123556
NCR3LG1	magenta	0.844744	4.13068e-40	-0.192321	0.108099
CTC-524C5.2	darkgrey	0.844714	4.18293e-40	-0.198914	0.0963135
SPTBN2	brown	0.844695	4.21601e-40	-0.274108	0.020713
SHOC2	darkslateblue	0.844677	4.24862e-40	-0.20308	0.0894023
TTC31	darkgrey	0.844612	4.36467e-40	0.16284	0.174835
C2orf81	brown	0.844508	4.55699e-40	-0.140069	0.244002
GIMAP1	blue2	0.844453	4.66378e-40	0.172005	0.151478
STX10	brown	0.844442	4.68406e-40	0.157043	0.190904
KLHL5	lightcoral	0.84443	4.70819e-40	0.162261	0.176394
KCTD8	darkslateblue	0.84437	4.82774e-40	-0.145489	0.226045
SETBP1	magenta	0.844325	4.91857e-40	-0.146677	0.222237
PTPN3	magenta	0.844318	4.93297e-40	-0.136526	0.256253
SYT4	magenta	0.844204	5.17088e-40	-0.190641	0.111273
RPS2P46	black	0.844073	5.46085e-40	0.275888	0.0198692
TUBB	darkslateblue	0.844048	5.51732e-40	-0.149681	0.21281
MRPS25	darkslateblue	0.844047	5.51938e-40	-0.229851	0.0538196
ZBTB38	mediumpurple3	0.843983	5.66995e-40	0.143317	0.233128
CSE1L	brown	0.843843	6.00635e-40	-0.103726	0.389335
SH2D3C	brown	0.843817	6.07308e-40	-0.217053	0.0690341
YTHDF2	darkslateblue	0.843801	6.11266e-40	-0.226416	0.0576055
FKTN	steelblue	0.8438	6.11494e-40	-0.144098	0.230565
ZNF215	darkslateblue	0.843791	6.13836e-40	-0.201281	0.0923372
RIIAD1	darkslateblue	0.84379	6.14028e-40	-0.270391	0.0225734
CACNG7	brown	0.843736	6.28029e-40	-0.143675	0.231948
PRRT3	darkslateblue	0.843722	6.31687e-40	-0.263256	0.0265447
MAGEL2	darkslateblue	0.843707	6.3563e-40	-0.186628	0.119147
MRPL15	magenta	0.843653	6.49989e-40	-0.134964	0.261785
SEZ6L2	magenta	0.843651	6.50587e-40	-0.182027	0.12869
RBM18	magenta	0.843614	6.60464e-40	-0.128954	0.283817
CTD-2334D19.1	magenta	0.843609	6.61961e-40	-0.226967	0.056984
RAP1A	magenta4	0.84359	6.66984e-40	0.126737	0.292246
RREB1	grey60	0.843533	6.8294e-40	0.191136	0.110331
FARSB	darkslateblue	0.843347	7.37693e-40	-0.184183	0.124149
INPPL1	grey60	0.843321	7.45415e-40	0.103878	0.388636
JPH4	darkslateblue	0.843277	7.59351e-40	-0.251206	0.0345891
NUS1	magenta	0.843233	7.73234e-40	-0.141209	0.240143
WDR5B	magenta4	0.843115	8.11572e-40	0.199582	0.0951786
SLC9A7	magenta	0.843076	8.24788e-40	-0.144331	0.229804
SYT12	plum2	0.843044	8.35875e-40	-0.216419	0.0698686
LY86-AS1	darkslateblue	0.843008	8.48121e-40	-0.215317	0.0713408
RP11-384O8.1	darkslateblue	0.843003	8.5005e-40	-0.285969	0.0156246
ALDH1L1	darkorange	0.842969	8.62027e-40	0.160591	0.180946
FOXH1	brown	0.842555	1.02182e-39	-0.158558	0.186604
C1QA	violet	0.842535	1.0303e-39	0.102644	0.394326
RP11-473I1.10	magenta	0.842533	1.03145e-39	-0.162574	0.17555
S100A16	darkorange	0.842297	1.13628e-39	0.320378	0.00645299
RFX2	grey60	0.842296	1.13648e-39	0.281893	0.0172363
RBP4	darkslateblue	0.842134	1.21437e-39	-0.190596	0.111359
WASH4P	darkgrey	0.842065	1.24949e-39	0.105414	0.381624
EMC4	darkslateblue	0.84197	1.29903e-39	-0.119724	0.319984
NBR1	mediumpurple3	0.841953	1.30819e-39	0.277196	0.0192682
MLC1	grey60	0.841914	1.329e-39	0.107066	0.374166
CTD-2105E13.14	brown	0.841868	1.35402e-39	-0.165888	0.166791
WHSC1L1	darkslateblue	0.841782	1.40288e-39	-0.231966	0.0515921
USP48	brown	0.8417	1.45015e-39	-0.106145	0.378311
TTC9	magenta	0.841661	1.47341e-39	-0.167518	0.162605
CCDC23	brown	0.84158	1.52339e-39	0.109073	0.365222
STMN1	darkslateblue	0.841574	1.52706e-39	-0.257083	0.0304421
LAMC1	grey60	0.841547	1.54396e-39	0.281032	0.0175942
CTD-3025N20.2	salmon2	0.841494	1.57782e-39	-0.131539	0.274195
HNRNPA0	magenta	0.841473	1.5911e-39	-0.105239	0.382421
CSMD1	magenta	0.841376	1.65518e-39	-0.311389	0.00821012
ALDH7A1	antiquewhite4	0.841367	1.66146e-39	0.184188	0.124137
MZT1	darkslateblue	0.841298	1.70867e-39	-0.222546	0.0621272
DLL4	blue2	0.841254	1.73946e-39	-0.290283	0.0140618
KLHL22	darkslateblue	0.841195	1.78182e-39	-0.200251	0.0940524
APPL2	grey60	0.841179	1.79319e-39	0.285387	0.0158463
MAP4K3	magenta	0.841133	1.82707e-39	-0.1361	0.257752
VAMP3	magenta4	0.840966	1.95567e-39	0.215157	0.0715556
NAGPA	darkslateblue	0.840964	1.95695e-39	-0.218478	0.0671858
SCN3B	magenta	0.840915	1.99642e-39	-0.152269	0.204914
DHX36	darkslateblue	0.840817	2.07764e-39	-0.212431	0.075311
NRSN2	magenta	0.840642	2.23014e-39	-0.179362	0.134478
IL17D	darkorange	0.840613	2.25673e-39	0.207509	0.0824899
RP11-629O1.2	brown	0.840603	2.2663e-39	-0.202317	0.0906388
RP11-343J18.1	salmon2	0.840446	2.41502e-39	0.149688	0.212785
NCSTN	magenta4	0.840435	2.42591e-39	0.124986	0.29902
PALLD	grey60	0.840405	2.45474e-39	0.251803	0.0341468
CHDH	grey60	0.840382	2.47787e-39	0.205761	0.0851648
GRK6	darkslateblue	0.840336	2.52504e-39	-0.276909	0.019399
ARL4C	magenta	0.840292	2.5699e-39	-0.118449	0.325203
RP13-514E23.1	magenta	0.84028	2.5824e-39	-0.175646	0.142875
LIG4	magenta	0.840264	2.5988e-39	-0.201695	0.0916561
PFDN1	darkslateblue	0.84023	2.6353e-39	-0.177908	0.137718
EHD3	darkslateblue	0.840203	2.6636e-39	-0.229909	0.0537577
KIAA0319	darkslateblue	0.840184	2.68483e-39	-0.200479	0.0936698
TSPYL2	darkslateblue	0.840177	2.69194e-39	-0.160062	0.182406
TMOD3	grey60	0.840131	2.74266e-39	0.309751	0.0085719
TSPAN7	darkslateblue	0.840126	2.74855e-39	-0.200584	0.0934953
ANKRD42	darkslateblue	0.840099	2.7785e-39	-0.175698	0.142755
PSMB2	darkslateblue	0.840012	2.87737e-39	-0.110105	0.360674
RCOR2	darkslateblue	0.840011	2.87901e-39	-0.205745	0.0851896
TMEM240	darkslateblue	0.840005	2.88613e-39	-0.211029	0.0773038
RP11-1263C18.1	darkslateblue	0.839987	2.90705e-39	-0.330632	0.00486001
DLEU7	darkslateblue	0.839968	2.92959e-39	-0.17605	0.141944
LAMP1	magenta4	0.839884	3.0297e-39	0.198849	0.0964245
HAR1A	darkslateblue	0.839883	3.03171e-39	-0.203678	0.0884439
BCAM	darkorange	0.839868	3.04971e-39	0.195815	0.101721
SUMO1	darkslateblue	0.839862	3.0569e-39	-0.172154	0.151119
PPP6R3	brown	0.839813	3.11804e-39	-0.122521	0.308726
C7	tan	0.839785	3.15393e-39	0.28328	0.0166727
ABRACL	darkslateblue	0.839779	3.16123e-39	-0.208376	0.0811864
VKORC1L1	magenta	0.839743	3.2076e-39	-0.145172	0.227071
FITM1	darkgrey	0.839649	3.33129e-39	0.152429	0.204434
RARS	magenta	0.839574	3.43273e-39	-0.155562	0.195173
TESK2	salmon2	0.83955	3.46701e-39	0.195247	0.102738
HDAC7	magenta	0.839489	3.55222e-39	0.217028	0.0690658
RP11-408A13.4	honeydew1	0.839317	3.80587e-39	-0.261604	0.027544
KIAA1109	mediumpurple3	0.839303	3.82832e-39	0.119064	0.322679
ZNF142	brown	0.839263	3.88971e-39	-0.244944	0.0395153
UNC13A	magenta	0.839175	4.03031e-39	-0.217498	0.068452
CCDC130	brown	0.839154	4.06406e-39	0.139847	0.244756
SLC30A6	magenta4	0.839147	4.07511e-39	0.16572	0.167228
LRRC40	magenta	0.839089	4.17125e-39	-0.160824	0.180306
NAT14	brown	0.839084	4.17887e-39	-0.203004	0.0895245
KRR1	magenta	0.839073	4.19793e-39	-0.123736	0.303919
CMTM7	violet	0.839034	4.26501e-39	0.215069	0.0716746
KLHL35	darkslateblue	0.838995	4.33112e-39	-0.209408	0.0796588
OIP5-AS1	magenta	0.838729	4.8179e-39	-0.102321	0.395828
RP3-512B11.3	tan	0.838725	4.82626e-39	0.19732	0.0990665
STX1B	magenta	0.83872	4.83522e-39	-0.236162	0.0473947
ATP13A2	magenta	0.838633	5.00759e-39	-0.207996	0.0817558
HMCES	darkslateblue	0.838579	5.11552e-39	-0.14397	0.230981
PREX2	Grey60	0.83857	5.13468e-39	-0.129506	0.281746
KCNB2	magenta	0.838553	5.1692e-39	-0.189944	0.11261
SREBF2	darkslateblue	0.838528	5.22231e-39	-0.283854	0.0164438
BCDIN3D-AS1	magenta	0.838527	5.22273e-39	-0.23215	0.0514011
NALCN	magenta	0.838454	5.37884e-39	-0.156258	0.193159
RP11-433C9.2	black	0.838437	5.41418e-39	-0.120099	0.318459
FBXL16	darkslateblue	0.838434	5.42111e-39	-0.274594	0.0204799
HSCB	darkorange	0.838411	5.47108e-39	0.195111	0.102983
SFT2D1	magenta4	0.838407	5.47966e-39	0.143784	0.231592
RP11-531A24.3	darkslateblue	0.838316	5.68204e-39	-0.191938	0.108815
MYADML2	darkslateblue	0.838294	5.73174e-39	-0.173923	0.146899
TOMM40	darkslateblue	0.838241	5.85431e-39	-0.152806	0.203303
IL21R-AS1	darkgrey	0.838224	5.89567e-39	-0.186535	0.119334
EPM2AIP1	magenta	0.838186	5.98498e-39	-0.191458	0.109721
AP3M1	mediumpurple3	0.838173	6.01497e-39	0.210523	0.0780325
KCNH8	salmon2	0.838156	6.0572e-39	-0.102576	0.394641
PTENP1	magenta	0.838069	6.26987e-39	-0.175857	0.142389
MAPK4	grey60	0.838064	6.28285e-39	0.162888	0.174704
TMEM14A	magenta	0.838048	6.32236e-39	-0.18787	0.116665
SYT3	darkslateblue	0.837962	6.54225e-39	-0.211999	0.0759208
INPP5D	violet	0.83786	6.81456e-39	0.153223	0.202056
PAQR5	tan	0.837853	6.83171e-39	0.248332	0.0367821
ABTB1	honeydew1	0.837842	6.86319e-39	-0.124193	0.302122
TMC6	salmon2	0.837817	6.93072e-39	0.103199	0.391763
RTN4RL2	darkslateblue	0.837725	7.18976e-39	-0.286585	0.0153926
GS1-18A18.1	magenta	0.837722	7.19704e-39	-0.165474	0.167867
RIMS3	magenta	0.837634	7.45498e-39	-0.187503	0.117394
CAMSAP1	darkslateblue	0.837616	7.50861e-39	-0.210449	0.0781396
RAB7L1	grey60	0.837567	7.65526e-39	0.107188	0.373616
CTA-134P22.2	darkslateblue	0.837563	7.66619e-39	-0.200216	0.0941099
ZFP69B	magenta	0.83751	7.83001e-39	-0.283858	0.0164425
LMO7	darkslateblue	0.837485	7.9093e-39	-0.28261	0.0169428
[truncated: 851 more rows]

## Sheet: S2_DEG_FADε3 ε3.vs.FADε3 ε4
Tag	logFC	AveExpr	t	P.Value	adj.P.Val	B
PUS7	1.04651	2.53204	4.73082	5.49245e-08	0.00865324	7.76622
TNFAIP3	-0.750943	0.83984	-4.53699	1.01074e-07	0.0205344	7.76525
GPANK1	-0.345672	1.12603	-4.44139	1.36236e-07	0.0265324	7.76459
SIT1	-0.0459581	0.0202714	-4.363	1.73802e-07	0.0265324	7.7638
ATP6V1E2	-0.382258	0.835943	-4.30839	2.05795e-07	0.0265324	7.76358
RAB20	-2.92454	3.34122	-4.24905	2.47094e-07	0.0265324	7.76262
RP3-368A4.6	5.89372	9.40694	4.2415	2.52899e-07	0.0265324	7.76207
RP11-730K11.1	0.0698668	0.0391548	4.23378	2.58968e-07	0.0265324	7.76148
ZMYM6NB	-1.91329	3.45998	-4.18761	2.98369e-07	0.0265324	7.76133
RP11-108M9.4	-0.457754	0.632569	-4.1813	3.04196e-07	0.0265324	7.76047
RP3-388E23.2	0.1156	0.0890095	4.14208	3.42939e-07	0.0265324	7.75877
AC078941.1	0.0265852	0.0103119	4.0811	4.12913e-07	0.0265324	7.75602
RP11-354M1.2	0.0213422	0.00593333	4.06193	4.37646e-07	0.0265324	7.75561
RP11-272L13.3	0.831252	1.01887	4.06105	4.3882e-07	0.0265324	7.75514
SPEF1	0.0695966	0.0668738	4.05678	4.44544e-07	0.0265324	7.75423
RP11-111K18.2	0.559227	1.05213	4.0463	4.58882e-07	0.0265324	7.75394
IPO7P1	-0.074943	0.0473738	-4.03389	4.76456e-07	0.0265324	7.75344
RP11-434C1.1	0.918982	1.27248	4.02631	4.87509e-07	0.0265324	7.75148
RP4-773N10.6	-0.185262	0.0888048	-4.01011	5.11962e-07	0.0265324	7.75109
CRADD	-0.155253	0.521712	-3.99917	5.29152e-07	0.0265324	7.75081
TTLL9	0.0247082	0.0114619	3.98793	5.47399e-07	0.0265324	7.74861
MOCOS	-0.756806	0.844119	-3.98074	5.5939e-07	0.0265324	7.74602
AGTRAP	-0.766526	0.924976	-3.9755	5.68293e-07	0.0265324	7.74383
ATRAID	-6.92619	19.0569	-3.96038	5.94746e-07	0.0266104	7.74309
PDC	0.0628015	0.0860095	3.94537	6.22199e-07	0.0267252	7.74258
LCK	-0.0324264	0.017481	-3.92815	6.5521e-07	0.0270607	7.74169
MYL12A	-1.6716	2.84205	-3.85927	8.05016e-07	0.0286387	7.74165
RNPC3	2.75165	6.15202	3.84651	8.36205e-07	0.0286387	7.73947
AC012309.5	1.02431	0.857276	3.84415	8.42116e-07	0.0286387	7.73931
BCL2L15	0.613884	0.961631	3.84001	8.52555e-07	0.0286387	7.73927
TIMP1	-30.7402	22.3012	-3.83475	8.65994e-07	0.0286387	7.73901
S100A10	-3.82746	3.886	-3.81135	9.28314e-07	0.0286387	7.73775
HNRNPA1P21	-0.176999	0.180186	-3.80269	9.52456e-07	0.0286387	7.73719
H2AFJ	-1.27528	2.41426	-3.79941	9.61767e-07	0.0286387	7.73625
PLEK2	-0.101548	0.0807786	-3.79724	9.67977e-07	0.0286387	7.73419
LRRC23	-0.788159	2.4959	-3.79676	9.69347e-07	0.0286387	7.73391
SERPING1	-14.8489	16.5127	-3.78737	9.96682e-07	0.0286387	7.73313
PCK2	-0.344914	0.45165	-3.78173	1.01346e-06	0.0286387	7.73003
RP3-466P17.2	-0.0694083	0.0330952	-3.76506	1.06465e-06	0.0293139	7.72983
RP5-1119D9.4	0.113054	0.0796	3.73703	1.15638e-06	0.0304418	7.72811
EMP1	-23.2119	20.0357	-3.73413	1.16632e-06	0.0304418	7.72748
RP11-755B10.4	-0.0472626	0.0417262	-3.70953	1.25379e-06	0.0304418	7.72678
CTD-2382E5.1	0.0251798	0.00845	3.68507	1.34706e-06	0.0304418	7.72654
GSTP1	-3.69398	8.07612	-3.68376	1.35222e-06	0.0304418	7.72589
RP11-831H9.11	-0.301283	0.728702	-3.66063	1.44689e-06	0.0304418	7.72585
MSN	-1.45592	120.3	-3.39063	9.366e-08	0.00842965	7.72547
TNFRSF1B	0.205374	19.3676	-3.38962	1.0626e-07	0.00842965	7.725
S100A8	-0.205427	6.49213	-3.38824	1.3062e-07	0.00842965	7.72448
RP11-489G11.3	-0.727494	0.129633	3.38423	4.1916e-08	0.00842965	7.72333
AP001462.6	-36.5151	0.196769	3.38034	3.234e-08	0.00842965	7.72204
RP11-705C15.2	7.8369	0.0262762	-3.37326	1.3566e-07	0.00842965	7.72196
CEBPD	-0.650467	37.4163	-3.3725	1.3188e-07	0.00842965	7.72068
RP11-1C8.7	0.0177005	0.37544	3.37069	8.652e-08	0.00842965	7.72055
RPL26P35	0.0530497	0.0228143	3.36798	1.7136e-07	0.00849576	7.71976
RP11-909M7.3	0.0562757	0.927174	3.35738	1.8774e-07	0.00849576	7.71845
CTC-297N7.5	-3.0794	0.0435381	-3.3533	1.6002e-07	0.00849576	7.7184
RP11-426L16.10	0.921854	5.5816	-3.3512	2.7636e-07	0.01062	7.71744
TMEM187	2.86214	3.6625	-3.35098	2.7762e-07	0.01062	7.71692
GNG12	-0.106213	44.9959	-3.34719	3.339e-07	0.0110645	7.71447
ANXA5	-7.39277	87.0157	-3.34568	3.2214e-07	0.0110645	7.71328
KCNJ8	0.0609619	7.53137	-3.34515	3.8514e-07	0.0119659	7.71214
EDEM2	-5.78195	1.47856	-3.33433	4.1538e-07	0.012152	7.71125
DDB2	0.836598	4.26374	-3.33394	5.082e-07	0.013509	7.71069
ASXL3	0.652717	9.93708	3.33242	5.418e-07	0.013509	7.70978
RHOC	-0.252684	4.01351	-3.33209	5.418e-07	0.013509	7.70915
TNFRSF1A	-50.5374	1.75549	-3.3315	6.51e-07	0.0135746	7.70871
DNAJC28	-5.52932	0.698371	3.32751	6.804e-07	0.0135746	7.70862
S100A16	3.27716	10.0008	-3.32401	6.594e-07	0.0135746	7.7086
TPTE2P6	-0.0875451	0.0510905	3.32262	6.762e-07	0.0135746	7.70834
RP11-579O24.1	0.0664192	0.0103571	3.31933	6.006e-07	0.0135746	7.70563
EIF3G	1.46855	36.9188	-3.31893	7.098e-07	0.0136107	7.70449
FYN	-2.18927	13.0402	-3.3158	7.77e-07	0.0143212	7.70377
FBLIM1	0.282685	0.326936	-3.31457	8.316e-07	0.0145414	7.70345
LRRC37A3	-1.53024	0.144312	3.31257	5.538e-07	0.00900182	7.70335
ANXA1	-21.4465	26.5662	-3.30825	5.616e-07	0.00900182	7.70206
RBPMS	0.104701	0.347245	-3.30477	5.538e-07	0.00900182	7.70162
TMEM176B	-1.18981	0.707421	-3.30422	6.136e-07	0.00924076	7.70139
MLTK	0.0530613	13.2778	-3.30075	6.058e-07	0.00924076	7.70136
RP11-480I12.5	0.0718348	0.0174286	3.29903	8.06e-07	0.00927337	7.70025
GALNT10	0.0150438	18.1591	-3.29874	9.022e-07	0.00927337	7.69788
ENO1	-0.581609	505.349	-3.29775	9.126e-07	0.00927337	7.69609
CSPP1	-2.60568	11.6798	3.29189	8.58e-07	0.00927337	7.69493
EHD2	-0.94766	26.2111	-3.28893	7.046e-07	0.00927337	7.69319
OR2M3	-1.25805	0.0158405	3.28787	8.658e-07	0.00927337	7.69161
STAT3	-5.0559	91.4119	-3.28422	6.63e-07	0.00927337	7.69118
RP11-108M9.5	0.638381	0.790226	-3.28391	7.93e-07	0.00927337	7.689
CFB	-1.07395	5.13351	-3.28375	7.644e-07	0.00927337	7.68724
RP11-315J22.5	-1.91696	0.0127881	3.278	8.398e-07	0.00927337	7.68691
CCDC109B	0.0241925	3.49824	-3.27438	8.528e-07	0.00927337	7.68611
ZNF395	0.584047	36.9647	-3.27247	6.682e-07	0.00927337	7.68444
CD99	0.513325	5.91884	-3.27164	9.022e-07	0.00927337	7.68349
RP11-883G14.1	0.0199326	0.0782905	-3.27152	8.372e-07	0.00927337	7.68257
ENKD1	-0.671887	5.0167	-3.27028	7.488e-07	0.00927337	7.68199
ICAM2	0.0222434	0.023331	-3.26873	9.464e-07	0.00940878	7.6806
UBL4B	-0.433744	0.34146	-3.25708	1.1284e-06	0.0096797	7.67894
ARGLU1	-6.24903	0.486771	3.25441	1.0062e-06	0.0096797	7.67863
BTG2	-19.37	28.4759	-3.24866	1.0738e-06	0.0096797	7.67855
TLCD2	-2.30009	5.38567	-3.248	1.118e-06	0.0096797	7.6777
LTBR	3.89497	2.08413	-3.24135	1.1024e-06	0.0096797	7.67742
LINC00269	-9.31654	0.087469	3.23995	1.014e-06	0.0096797	7.67699
RP11-813P10.2	-14.7429	0.0198476	3.23977	1.0504e-06	0.0096797	7.67579
RP11-314A20.1	-1.57597	1.40519	-3.2313	1.0842e-06	0.0096797	7.6753
GDF15	0.665688	0.547393	-3.22978	1.1882e-06	0.0100054	7.67477
APEX2	11.0352	7.68409	-3.22949	1.2636e-06	0.0104547	7.67415
RP11-620J15.3	-0.080114	3.21631	-3.22809	1.2818e-06	0.0104547	7.67389
FAM114A1	-10.2132	4.40709	-3.22653	1.326e-06	0.0106444	7.67322
CTD-2119L1.1	-0.146861	0.0286476	3.22132	1.3572e-06	0.0107216	7.67102
MRPL11	-0.231596	6.66824	-3.21711	1.4092e-06	0.0109508	7.67077
RASEF	0.124363	0.479324	3.21695	1.521e-06	0.0111259	7.67028
RP11-663P9.1	-0.64256	0.162524	-3.21336	1.4794e-06	0.0111259	7.66973
TAGLN2	0.0786283	0.985864	-3.21315	1.5938e-06	0.0111259	7.6688
STOM	-0.137817	80.2305	-3.21294	1.5262e-06	0.0111259	7.66832
PRPF39	-1.62873	22.3059	3.21167	1.6744e-06	0.0111259	7.6668
CDC42EP5	-2.48462	0.722688	-3.20731	1.651e-06	0.0111259	7.65912
PABPN1L	0.120778	0.00658333	3.20326	1.5964e-06	0.0111259	7.65885
GTF2F2P2	-7.02053	0.03145	3.19925	1.651e-06	0.0111259	7.65704
RP11-114F10.3	0.142158	0.0341738	3.19893	1.612e-06	0.0111259	7.65407
SLC39A1	0.194798	7.49698	-3.19876	1.6042e-06	0.0111259	7.65054
NHLH1	-0.149335	1.06125	3.19671	1.677e-06	0.0111259	7.65003
DDHD1	-3.96092	8.92728	3.19513	1.885e-06	0.012304	7.64885
RP11-777F6.3	-2.48204	0.124298	-3.19428	1.9058e-06	0.012304	7.64675
PSME1	0.0172627	23.3452	-3.19118	1.963e-06	0.0124294	7.64662
RP11-203F10.5	0.241223	0.0449429	3.19112	1.9734e-06	0.0124294	7.6465
EMP3	-0.0197201	6.85907	-3.19018	2.0878e-06	0.012984	7.64547
MEX3B	-35.7952	2.24852	3.18975	2.1502e-06	0.0132033	7.64524
RP11-490G2.2	-0.849694	0.966617	3.18743	2.1918e-06	0.0132868	7.64421
RP11-499E18.1	0.0485769	0.568264	-3.18589	2.2204e-06	0.013306	7.64341
TMBIM1	0.108166	72.9628	-3.18468	2.2568e-06	0.0133674	7.64237
MRPS18B	1.74436	24.015	-3.18372	2.288e-06	0.0133918	7.64214
RP1-151F17.2	-0.293988	5.4459	3.18358	2.34e-06	0.0135302	7.64201
SYCE3	15.9781	0.0774762	-3.17947	2.431e-06	0.0138958	7.64175
IGLVIVOR22-1	0.0198354	0.0419405	3.17621	2.4596e-06	0.0138964	7.64122
LINC00632	-4.5082	2.26996	3.17401	2.4908e-06	0.0139148	7.64082
AP003419.11	-1.45027	5.13355	-3.1727	2.561e-06	0.0141442	7.63886
AC096574.5	-3.36652	0.293519	3.17002	2.626e-06	0.0144168	7.63841
C21orf119	-9.74269	3.65927	-3.1653	2.704e-06	0.0146778	7.63668
S100A9	-3.40956	16.4513	-3.16413	2.782e-06	0.0147302	7.63648
RP11-441M10.1	-14.483	0.0832833	3.16267	2.782e-06	0.0147302	7.63636
RP11-173P15.5	-0.0455	2.5264	-3.15872	3.042e-06	0.0158985	7.63617
ACMSD	3.50325	0.0625833	3.15646	3.146e-06	0.015991	7.63601
VN1R42P	-1.1219	0.0731929	3.15316	3.172e-06	0.015991	7.63545
RP1-90K10.4	-3.66683	0.00435476	3.15221	3.12e-06	0.015991	7.63529
RP11-139H15.1	-11.1402	1.77048	-3.15063	3.224e-06	0.0160627	7.63473
RP11-420L9.5	-2.28765	3.88035	-3.14522	3.302e-06	0.0162216	7.63432
AC015936.3	0.0317253	0.901888	-3.14313	3.328e-06	0.0162437	7.63243
GALK1	-27.4988	2.90681	-3.14282	3.484e-06	0.016281	7.63238
TTC38	-0.206911	10.0411	-3.14277	3.484e-06	0.016281	7.63236
RP11-467D6.1	0.0180568	1.38406	3.14242	3.484e-06	0.016281	7.6317
RP4-639F20.1	0.155575	1.92056	-3.14215	3.406e-06	0.016281	7.63089
C1RL	-0.0213339	2.67183	-3.14149	3.51e-06	0.016281	7.63009
RP11-56H16.1	-1.36508	0.00947143	3.14102	3.718e-06	0.0164195	7.62983
ADAMTS16	0.0393187	0.763119	3.13772	3.64e-06	0.0164195	7.62972
C17orf104	-0.158177	1.29812	3.13763	3.692e-06	0.0164195	7.62909
RP4-747G18.5	-37.3931	0.00500952	3.13613	3.744e-06	0.0164195	7.62887
TTC23	-0.672621	1.4575	-3.13368	3.822e-06	0.0164195	7.62886
USF1P1	0.0139642	0.0062381	3.13086	3.744e-06	0.0164195	7.62821
RP11-805J14.5	-0.575015	1.68024	-3.13062	3.692e-06	0.0164195	7.62796
MPZL1	-20.6355	16.0673	-3.12793	3.822e-06	0.0164195	7.62543
SORBS3	-1.9676	37.4998	-3.1275	3.796e-06	0.0164195	7.62507
PVRL2	-41.3417	3.46344	-3.12706	3.978e-06	0.0165615	7.62247
SDK2	-0.705511	9.29213	3.12636	3.952e-06	0.0165615	7.61887
CRAT	0.031065	34.5086	-3.12601	3.9e-06	0.0165615	7.61813
LAMC1	-2.99583	29.0778	-3.12551	4.03e-06	0.0165615	7.6181
GALM	-4.54064	3.86198	-3.12485	4.16e-06	0.0165894	7.61792
DUSP28	-4.60155	2.78043	3.12034	4.264e-06	0.0165894	7.61786
UBN2	-5.7522	42.1464	3.1188	4.082e-06	0.0165894	7.61693
LINC01057	-1.18668	0.111479	-3.11692	4.238e-06	0.0165894	7.61528
TM4SF1	-0.0890415	14.5222	-3.116	4.186e-06	0.0165894	7.61293
RP5-1039K5.18	-2.20649	0.102164	-3.11507	4.16e-06	0.0165894	7.609
CHP2	-73.0221	0.237138	-3.10987	4.316e-06	0.0166168	7.60804
RP11-69M1.4	0.157814	0.12596	3.10941	4.446e-06	0.0166168	7.6073
EEF1A1P6	-9.69822	1.18221	-3.1084	4.394e-06	0.0166168	7.60547
RP11-480N24.4	0.266232	0.0896524	3.1074	4.342e-06	0.0166168	7.60543
RADIL	-3.32115	0.232081	-3.10736	4.446e-06	0.0166168	7.6038
WWTR1	-1.61068	2.35948	-3.10735	4.576e-06	0.016675	7.60293
ETHE1	0.127122	6.49709	-3.10678	4.602e-06	0.016675	7.60103
AC022153.1	-0.09414	0.12855	3.10423	4.576e-06	0.016675	7.60096
NTN1	-0.368177	12.392	-3.10039	4.628e-06	0.016675	7.59938
LLNLF-65H9.1	2.1466	0.0918667	3.09809	4.784e-06	0.0170871	7.59905
AC005086.1	-4.85994	0.359457	3.09767	4.862e-06	0.017115	7.59877
PSORS1C1	-0.172412	0.161217	-3.09679	4.862e-06	0.017115	7.59613
MDFIC	0.134135	7.07338	-3.09549	4.888e-06	0.0171638	7.59305
EIF4EBP1	-2.15211	3.38928	-3.09537	5.07e-06	0.0172602	7.59217
STAU1	0.306439	0.00734286	3.09243	5.174e-06	0.0172602	7.59196
SETD5-AS1	-18.481	0.446686	3.09152	5.2e-06	0.0172602	7.5919
TEX38	-6.82657	0.0111048	-3.08985	5.07e-06	0.0172602	7.59147
VIM	-1.26574	39.3181	-3.08933	4.992e-06	0.0172602	7.59092
DSC2	-30.6764	1.5009	-3.08919	5.148e-06	0.0172602	7.59059
RP11-184A2.2	-2.20251	0.0284476	3.08914	5.226e-06	0.0172602	7.59019
RP11-17A19.2	-0.10189	0.104224	3.08651	5.252e-06	0.0172602	7.58972
ATXN7	-0.380591	8.79653	3.08617	5.252e-06	0.0172602	7.58674
PLEKHG2	-0.849093	0.401488	-3.08598	5.33e-06	0.0174733	7.58656
RP4-555D20.2	-2.39905	26.6133	3.08402	5.46e-06	0.0177092	7.58579
GOLGA2P1	-6.33163	0.00992857	3.08347	5.564e-06	0.0179768	7.58527
ELK3	-1.92129	9.91595	-3.08303	5.642e-06	0.0179814	7.584
TMEM101	-9.75587	4.49933	-3.08061	5.642e-06	0.0179814	7.58387
RHBDF1	-1.24948	6.35324	-3.07912	6.006e-06	0.0180363	7.5786
S1PR3	-4.84399	9.32248	-3.07756	6.136e-06	0.0180363	7.57858
SHISA5	-0.287226	13.9747	-3.07747	5.798e-06	0.0180363	7.57853
PFN1	0.0864725	39.2911	-3.07666	5.98e-06	0.0180363	7.57831
RP11-893F2.9	-0.0191558	0.0248952	-3.07662	6.11e-06	0.0180363	7.5769
RP5-1057J7.6	-17.0007	8.80717	3.07326	5.928e-06	0.0180363	7.57674
VAMP8	-0.719315	1.46301	-3.07281	6.032e-06	0.0180363	7.57648
STAT5A	-0.082148	6.87632	-3.07247	5.824e-06	0.0180363	7.57595
SERPINB1	-29.0089	17.9228	-3.07218	6.084e-06	0.0180363	7.57567
ADIRF-AS1	0.0479784	3.309	-3.06782	5.694e-06	0.0180363	7.57456
VDAC1P7	-11.7296	0.0138429	3.06526	6.032e-06	0.0180363	7.57035
YAP1	17.5129	45.3294	-3.06382	5.876e-06	0.0180363	7.56941
MASP1	0.0758714	0.306907	-3.06372	6.188e-06	0.0181126	7.56916
RP11-561N12.1	-19.6375	0.0045381	3.06331	6.344e-06	0.0184473	7.56852
ARGFXP2	-3.99514	0.169095	3.06314	6.448e-06	0.018584	7.56804
RP11-161D15.1	0.0234091	0.00849048	-3.06251	6.474e-06	0.018584	7.56631
DDAH2	-22.5851	2.73247	-3.06166	6.552e-06	0.018584	7.56603
DISC1-IT1	-8.08173	0.0309643	3.06086	6.526e-06	0.018584	7.56482
SPSB2	0.328723	0.23796	-3.06015	6.734e-06	0.0190609	7.56282
MT1M	0.139023	48.4146	-3.0584	6.838e-06	0.0191189	7.56171
C11orf70	-0.257987	0.793107	-3.05717	6.838e-06	0.0191189	7.56011
RP11-445F6.2	-0.0376785	0.00350952	3.05619	6.994e-06	0.0191376	7.55946
SPESP1	0.123464	0.67666	-3.04778	6.994e-06	0.0191376	7.55929
LGALS1	-0.269089	54.3429	-3.0463	6.942e-06	0.0191376	7.55861
EVA1C	-0.0367204	4.13399	-3.04607	6.968e-06	0.0191376	7.55742
HADHA	-0.605479	112.965	-3.04467	7.098e-06	0.019311	7.55732
BMF	-1.92349	1.12962	-3.0424	7.176e-06	0.0193224	7.55708
AC007560.1	-2.01439	0.0135595	3.04212	7.176e-06	0.0193224	7.55556
MRPL51	-14.6297	13.7252	-3.04062	7.384e-06	0.0197608	7.5551
SLC39A7	0.0562996	18.1513	-3.04008	7.592e-06	0.0200924	7.55443
EIF3B	-4.65232	28.9124	-3.0384	7.592e-06	0.0200924	7.55427
GALNT2	-12.4458	28.2829	-3.0383	7.696e-06	0.020245	7.55414
ZBED5-AS1	0.399313	2.89683	-3.03594	7.748e-06	0.020246	7.55409
SERINC2	0.0160674	0.0801262	-3.03213	7.904e-06	0.0205466	7.55255
CD248	0.0230425	2.1611	-3.03202	8.06e-06	0.0205713	7.55108
RPL11	-0.818406	182.062	-3.03171	8.008e-06	0.0205713	7.54944
SDHAP3	-3.66275	0.300867	3.03148	8.138e-06	0.0205713	7.54922
ANGPTL4	-2.72097	10.7597	-3.02978	8.216e-06	0.0205713	7.54912
IFNA12P	-0.0292156	0.271293	3.02588	8.242e-06	0.0205713	7.54856
NT5DC2	-1.21447	7.6346	-3.02549	8.112e-06	0.0205713	7.54555
ENPEP	4.95336	1.43372	-3.02485	8.216e-06	0.0205713	7.54508
RP1-151F17.1	0.118756	0.224283	3.02476	8.138e-06	0.0205713	7.5448
FAIM3	-1.11928	0.0812405	-3.02449	8.346e-06	0.0206284	7.54414
RP4-794H19.2	-9.82057	0.539264	-3.02444	8.32e-06	0.0206284	7.5434
RP1-228H13.5	0.0381163	4.16559	3.02409	8.684e-06	0.0212669	7.54331
ROM1	0.109771	7.68249	-3.02337	8.658e-06	0.0212669	7.54264
RETN	-4.57397	0.0675429	-3.02156	8.892e-06	0.0214882	7.54249
RP11-484L7.2	0.122159	0.0912286	3.02149	8.866e-06	0.0214882	7.54232
SLC16A4	-11.4451	3.50943	-3.02009	8.814e-06	0.0214882	7.54204
DZANK1	-3.65292	0.677098	3.01973	9.126e-06	0.0219112	7.54173
IGFBP4	-0.361261	21.9323	-3.01793	9.334e-06	0.0222858	7.54011
LMAN2	-0.68748	24.4287	-3.01656	9.49e-06	0.0223169	7.53986
FAM109B	0.350967	1.89655	-3.014	9.516e-06	0.0223169	7.53931
FSTL1	-0.771071	49.6509	-3.01329	9.412e-06	0.0223169	7.53813
VCL	0.25481	6.28177	-3.01065	9.62e-06	0.0224568	7.53707
HP	-7.80121	0.0634667	-3.00666	9.828e-06	0.0225967	7.53587
SEMA3B-AS1	-0.0568215	0.425536	-3.00629	9.906e-06	0.0225967	7.53586
LOXL4	-2.80752	0.939343	-3.00592	9.88e-06	0.0225967	7.53585
ITGA5	0.0718517	2.40585	-3.00551	9.776e-06	0.0225967	7.53553
RDH10	-0.184667	8.72576	-3.00485	9.828e-06	0.0225967	7.53544
PHEX	0.365886	2.82685	-3.00357	9.984e-06	0.022668	7.53361
UBALD2	-10.0231	22.8495	-3.00222	1.0062e-05	0.022668	7.53312
PLP2	-7.48503	1.5237	-3.00025	1.0036e-05	0.022668	7.53078
TGFBI	116.774	3.57661	-3.00015	1.04e-05	0.0228666	7.52785
BPI	-2.19895	0.129257	-2.99746	1.066e-05	0.0228666	7.52696
RP5-1121E10.2	-33.6725	0.0891238	2.99658	1.0452e-05	0.0228666	7.52648
RP11-15B24.2	-0.0263644	0.00728571	-2.99648	1.0556e-05	0.0228666	7.52551
CDKN1A	0.0227249	15.3104	-2.99563	1.0634e-05	0.0228666	7.52498
EGFLAM	-0.584315	0.385376	-2.99387	1.0634e-05	0.0228666	7.52487
NFKB2	0.015889	0.09275	-2.99085	1.0634e-05	0.0228666	7.5243
LRP10	-0.194133	53.8445	-2.99084	1.0582e-05	0.0228666	7.52186
CTD-2632K10.1	-0.149593	0.0230929	2.99037	1.0426e-05	0.0228666	7.51956
S100A11	-0.341173	14.8869	-2.98924	1.0556e-05	0.0228666	7.51768
SRSF6	-4.81314	54.1961	2.98751	1.079e-05	0.023005	7.51553
SLC25A39P1	14.2813	0.0684595	2.9858	1.0894e-05	0.0230543	7.51541
C4orf3	-7.41798	63.1988	-2.9834	1.0946e-05	0.0230543	7.51504
SF3B5	-0.130476	21.6687	-2.98316	1.092e-05	0.0230543	7.51489
RN7SL801P	-0.638586	0.00645714	2.98274	1.1206e-05	0.0235258	7.51419
DPYSL3	-11.1822	61.977	-2.98044	1.131e-05	0.0236478	7.51319
COPZ1	0.0268645	38.3002	-2.97894	1.1648e-05	0.0241406	7.51294
RP11-21A7A.3	-0.0824721	0.624655	2.97848	1.1648e-05	0.0241406	7.51252
LL0XNC01-116E7.1	0.0912229	0.163557	2.97798	1.17e-05	0.0241662	7.51204
GZMA	-0.0464309	0.190788	-2.97731	1.183e-05	0.0242926	7.51155
RPL7P23p	0.111375	0.0303262	-2.97709	1.1882e-05	0.0242926	7.51024
RP11-151N17.1	0.0220432	0.156286	2.97468	1.2194e-05	0.0244909	7.50953
E2F7	0.606015	0.248276	-2.97399	1.2194e-05	0.0244909	7.50892
NUP37	-2.25548	0.0503452	-2.9723	1.2272e-05	0.0244909	7.50856
XXbac-BPG181B23.7	-37.4	0.860138	-2.97227	1.2142e-05	0.0244909	7.50728
SNAPIN	0.0607156	9.54723	-2.9716	1.2168e-05	0.0244909	7.50727
TSPAN6	-1.54974	3.78051	-2.97069	1.222e-05	0.0244909	7.50672
RPS2P5	0.0895164	19.5079	-2.96969	1.2454e-05	0.0247951	7.50561
C10orf67	-0.817295	0.0685929	2.96786	1.2766e-05	0.0248905	7.50554
SSR2	0.460729	19.9109	-2.96621	1.274e-05	0.0248905	7.50517
CTSZ	-20.3502	33.9267	-2.96595	1.2688e-05	0.0248905	7.50241
AC019118.2	-0.0171861	0.422374	2.96198	1.2714e-05	0.0248905	7.50221
RP11-101O21.1	-0.308809	0.0040381	2.96164	1.287e-05	0.0249999	7.50218
RP11-346D14.1	0.0476526	0.00924762	2.96141	1.3364e-05	0.0258559	7.50058
TREX1	-83.2149	2.01343	-2.96046	1.3442e-05	0.0259237	7.49916
MAD2L2	-0.138657	11.7284	-2.95657	1.3858e-05	0.0260476	7.49915
ZFP36	-0.28886	2.5225	-2.95248	1.4014e-05	0.0260476	7.49905
RP11-328M4.2	-1.98345	0.0159357	-2.95054	1.3962e-05	0.0260476	7.49413
S100A13	-2.67429	2.04604	-2.9475	1.4066e-05	0.0260476	7.49399
XKR7	-1.30533	7.89193	2.94731	1.3624e-05	0.0260476	7.49384
AP001429.1	-5.90155	0.135655	2.94544	1.3702e-05	0.0260476	7.49222
TFPI	2.6115	1.17718	-2.94438	1.3884e-05	0.0260476	7.48991
PLEKHO2	-8.98088	20.6287	-2.94431	1.365e-05	0.0260476	7.4889
RP11-665C16.1	-0.774618	0.0303143	2.94372	1.3832e-05	0.0260476	7.48669
KIAA0196-AS1	-1.93589	0.103636	2.94368	1.3832e-05	0.0260476	7.48626
SULT1C4	1.81709	6.3806	-2.94312	1.4092e-05	0.0260476	7.48566
RP11-484L7.1	-0.535226	0.107214	2.94281	1.4222e-05	0.026179	7.48531
ID1	3.26997	13.6122	-2.94262	1.43e-05	0.0262379	7.48508
C5AR1	-8.09741	3.72279	-2.94156	1.4976e-05	0.0272767	7.48315
LINC00324	-1.29727	0.866929	-2.94124	1.4976e-05	0.0272767	7.48278
GPX7	0.418649	2.28221	-2.93985	1.5132e-05	0.0274563	7.48235
ZNF165	0.274242	0.837945	2.93892	1.5236e-05	0.0275492	7.48166
NCF4	0.0690339	1.16874	-2.93797	1.5496e-05	0.0276676	7.47963
ZNF782	1.26578	0.698831	2.93654	1.547e-05	0.0276676	7.47519
TCN2	0.0354073	11.0921	-2.93428	1.5626e-05	0.0276676	7.47465
HAUS4	4.68567	0.0854238	-2.93243	1.5626e-05	0.0276676	7.47462
PPP1R3B	-15.8321	4.90404	-2.93189	1.5366e-05	0.0276676	7.47336
RP11-383B4.4	-5.41785	0.0605667	2.93158	1.5548e-05	0.0276676	7.47152
COPZ2	0.0341609	0.180624	-2.92822	1.5912e-05	0.0278743	7.4714
GS1-304P7.1	14.4673	0.461664	2.92746	1.5964e-05	0.0278743	7.4713
MAPKAPK2	-4.01069	20.4568	-2.92692	1.599e-05	0.0278743	7.46938
HIST1H1C	0.0183052	8.64966	-2.92566	1.6068e-05	0.0278743	7.46496
TSIX	-1.31716	249.62	2.9254	1.5808e-05	0.0278743	7.46444
C11orf96	3.59684	1.94444	-2.92514	1.6094e-05	0.0278743	7.4634
HLA-E	-0.0343475	65.2404	-2.92459	1.6458e-05	0.028283	7.46153
TBC1D27	-16.4724	0.0134262	-2.92349	1.6484e-05	0.028283	7.46153
LINC00283	0.0250216	0.00805476	2.92201	1.6614e-05	0.0282972	7.46115
B3GNT5	-8.60672	1.4231	-2.9219	1.6614e-05	0.0282972	7.46061
RP11-230G5.2	0.0746028	0.00629762	2.91895	1.6692e-05	0.0283395	7.46005
SMIM1	-1.76517	0.26104	-2.91827	1.6874e-05	0.0283559	7.45935
BTF3P4	-0.0413806	0.226569	-2.91662	1.7238e-05	0.0283559	7.45893
RP11-36C20.1	0.299639	0.872038	-2.91567	1.7264e-05	0.0283559	7.45857
GNAI2	0.0400671	15.1383	-2.91566	1.7238e-05	0.0283559	7.45846
XIST	-0.887264	32.8666	2.9156	1.7238e-05	0.0283559	7.45707
P4HB	-2.55194	29.4049	-2.91532	1.6926e-05	0.0283559	7.4569
AREG	-2.40663	0.0733476	-2.91488	1.7212e-05	0.0283559	7.45536
CD300E	0.03067	0.468426	-2.91382	1.7056e-05	0.0283559	7.45313
ECH1	0.720937	29.7614	-2.91079	1.7524e-05	0.0286817	7.45263
RP11-39E3.5	-0.053853	0.014769	2.9106	1.768e-05	0.0288355	7.45253
TSPAN4	0.153248	0.122538	-2.90779	1.7862e-05	0.029041	7.45223
RP11-874J12.3	-1.93371	0.0584786	2.90749	1.8096e-05	0.0292066	7.4479
RP1-45C12.1	-1.08096	0.0398048	-2.90734	1.833e-05	0.0295085	7.44702
TAS2R13	-0.0481053	0.0897476	2.90698	1.8538e-05	0.0295603	7.44662
RP11-716H6.1	0.0339228	0.00860952	2.90631	1.8538e-05	0.0295603	7.44561
POGZ	-2.28866	1.54356	2.90429	1.8486e-05	0.0295603	7.44426
ITPRIP	-0.0679403	4.04013	-2.90316	1.8616e-05	0.0295603	7.44351
IFITM3	-1.41797	52.1472	-2.90242	1.976e-05	0.0309134	7.44344
RP11-1252I4.2	6.88515	0.033781	2.90179	1.9734e-05	0.0309134	7.44263
COA4	-1.48068	5.54746	-2.90104	1.9708e-05	0.0309134	7.44052
AC007386.3	-3.81155	0.105371	2.90038	1.976e-05	0.0309134	7.43827
ZC3H12A	0.0751201	1.09387	-2.90023	2.0176e-05	0.0310825	7.43754
TMEM72-AS1	-5.92398	0.747979	2.89934	2.0072e-05	0.0310825	7.43607
FOSL2	-4.55851	31.9517	-2.89905	2.0072e-05	0.0310825	7.43307
RP11-531H8.2	-0.0890456	0.00522857	-2.89812	2.0124e-05	0.0310825	7.433
ACSF2	-966.947	0.446576	-2.89802	2.0358e-05	0.0312626	7.43133
RP11-61G23.2	0.203075	0.0278762	2.89755	2.0514e-05	0.0312896	7.43107
RPS4X	-11.8981	255.076	-2.89677	2.0618e-05	0.0312896	7.42977
RP11-224O19.2	-18.6174	0.187852	-2.89558	2.0462e-05	0.0312896	7.42974
CDSN	0.0248532	0.197333	-2.8921	2.0644e-05	0.0312896	7.4288
PPP1R18	-0.197536	3.65601	-2.89166	2.0722e-05	0.0313419	7.42583
DNMBP	-14.4976	9.61328	-2.89132	2.0904e-05	0.031484	7.4228
ORAI3	0.0142863	2.78057	-2.88858	2.1268e-05	0.0318452	7.42215
FCGRT	-1.85444	8.88519	-2.88781	2.1658e-05	0.0323356	7.42166
KDM2B	0.0838664	13.1648	2.88734	2.1788e-05	0.0324041	7.42149
TMEM43	-0.296833	45.0475	-2.88717	2.184e-05	0.0324041	7.4209
RP11-84G21.1	0.0198021	1.63249	-2.88634	2.2022e-05	0.0324424	7.41982
PTRHD1	-0.0699162	6.72455	-2.88549	2.2048e-05	0.0324424	7.4195
ZNF594	0.419554	6.43483	2.88388	2.1944e-05	0.0324424	7.41889
GPR157	-1.82063	1.46761	-2.88384	2.2126e-05	0.0324744	7.41776
ZNF445	-3.68293	20.4292	2.88314	2.2334e-05	0.032666	7.41762
RPN2	-0.0337877	30.1244	-2.88298	2.2542e-05	0.032852	7.41678
CTF1	-0.188162	1.98142	-2.88151	2.2646e-05	0.032852	7.41644
ANKRD26	-0.0561608	1.16953	2.87984	2.262e-05	0.032852	7.41602
RP11-415F23.2	0.0361528	0.526467	2.87703	2.2828e-05	0.032857	7.41556
RAD23BP1	-0.134308	0.0577976	2.87683	2.2724e-05	0.032857	7.41533
ZNF793	0.310159	4.09667	2.87649	2.2854e-05	0.032857	7.41389
AC062022.1	0.109456	0.0137595	2.87624	2.2984e-05	0.0328787	7.41357
PAPD7	-5.1058	20.9598	2.87417	2.3218e-05	0.0328787	7.4133
UNC119B	1.61322	51.068	-2.87288	2.3192e-05	0.0328787	7.41143
B4GALT1	-1.54802	5.48486	-2.87228	2.3192e-05	0.0328787	7.41042
RPSAP35	-1.20937	0.0114071	2.8703	2.3088e-05	0.0328787	7.41007
SHISA7	-2.12871	42.521	2.86806	2.3452e-05	0.0331199	7.40885
PGLS	0.624519	12.3656	-2.86534	2.3686e-05	0.0333789	7.40593
CTD-2008N3.1	0.678238	0.00543095	2.86526	2.4128e-05	0.0335431	7.40403
SNHG18	-0.0694746	1.57712	-2.86397	2.4154e-05	0.0335431	7.40375
CCNT2	0.0598	18.3891	2.86345	2.4024e-05	0.0335431	7.3975
RP11-253M7.4	0.0255476	0.0223286	-2.86308	2.4102e-05	0.0335431	7.39337
GNB2	0.106609	66.1419	-2.86274	2.3972e-05	0.0335431	7.38991
SIGLEC15	-44.7392	0.0286929	2.86248	2.4258e-05	0.0335492	7.38936
MPZL2	-0.0482911	7.09593	-2.86232	2.4284e-05	0.0335492	7.38857
CDK1	-9.85116	0.130593	2.85976	2.4362e-05	0.0335492	7.3877
TOR3A	0.0260403	5.52792	-2.85729	2.4778e-05	0.0339446	7.38633
CASZ1	0.0200031	0.0600262	-2.85557	2.5012e-05	0.0340709	7.38459
RP11-166O4.6	0.387556	0.633545	2.85381	2.496e-05	0.0340709	7.38328
NUCB2	-3.42895	0.0340524	2.85367	2.5168e-05	0.0340906	7.3804
SPHK1	4.28453	0.653719	-2.85281	2.509e-05	0.0340906	7.3794
S100A12	-0.174574	1.71917	-2.85235	2.5402e-05	0.0343161	7.37898
CLPP	0.0151847	11.9762	-2.85126	2.5766e-05	0.0347331	7.37836
CTD-2201E9.1	0.223017	0.0130429	2.84937	2.6e-05	0.0348416	7.37752
CTD-2260A17.2	-1.20153	2.64974	2.84823	2.6e-05	0.0348439	7.37599
VN1R87P	-1.72343	0.0464786	-2.84772	2.678e-05	0.0353903	7.37237
ZNF804B	-0.215539	0.153245	2.84765	2.678e-05	0.035506	7.37162
MSRB1	-0.722108	5.62375	-2.8476	2.73e-05	0.0355904	7.37135
PSMF1	-35.5929	7.86564	-2.84691	2.73e-05	0.0355904	7.36753
PXN	0.0564549	0.0467405	-2.84489	2.73e-05	0.0355904	7.36752
SCOCP1	-2.00081	0.016769	2.84018	2.704e-05	0.0355904	7.36606
RP11-983P16.4	-0.52715	4.7137	-2.83728	2.756e-05	0.0356138	7.36535
RP11-115L11.1	-0.970588	0.0634381	-2.83686	2.756e-05	0.0356138	7.36352
CHST14	-2.59769	2.9622	-2.83376	2.756e-05	0.0356138	7.36101
VPS8	0.0455795	37.8727	2.83348	2.756e-05	0.0356138	7.35868
PTTG1IP	0.4396	2.87116	-2.83345	2.782e-05	0.0357468	7.35793
SLC11A1	-2.07361	3.87033	-2.83323	2.808e-05	0.0360299	7.35781
RP11-92A5.2	0.0185709	0.0516881	2.83215	2.834e-05	0.0360299	7.35776
EMILIN1	-9.75586	8.66298	-2.83201	2.834e-05	0.0360299	7.35342
PXDC1	-0.217139	8.02476	-2.82815	2.3072e-05	0.0289671	7.35333
RP11-450H6.3	0.0299772	0.0835643	-2.82812	2.3278e-05	0.0289671	7.3512
CLU	-1.37629	2331.01	-2.82715	2.3072e-05	0.0289671	7.34897
RP11-530A18.1	-0.075663	0.270329	2.82606	2.3896e-05	0.0296373	7.34734
GMPR	-983.514	14.0335	-2.82539	2.4102e-05	0.0297069	7.34726
ID3	0.632823	21.7856	-2.82491	2.4102e-05	0.0297069	7.34567
RPL12P29	0.921517	0.012381	2.82437	2.4514e-05	0.0297427	7.3444
RP11-524D16__A.3	-1.1721	0.135529	-2.82105	2.472e-05	0.0297427	7.34131
ZFP36L1	0.15995	23.6862	-2.82094	2.472e-05	0.0297427	7.33954
CELF2-AS2	-0.20391	0.00359048	2.82016	2.4514e-05	0.0297427	7.33619
ADAMTS9	-2.35661	1.46166	-2.81978	2.4514e-05	0.0297427	7.33605
IFT20	0.142057	0.204317	2.81977	2.4514e-05	0.0297427	7.33452
C19orf38	-0.160905	0.44529	-2.81957	2.4308e-05	0.0297427	7.33393
LHX6	0.920632	0.0151071	2.81914	2.4308e-05	0.0297427	7.33378
PMEL	0.0540482	0.0729024	-2.81765	2.472e-05	0.0297828	7.33115
RP11-573D15.9	0.0197469	0.856274	2.81731	2.4926e-05	0.0298248	7.32991
PAWR	-0.63832	3.20553	-2.81708	2.5132e-05	0.0300983	7.32935
PTP4A3	-0.075373	5.49551	-2.81652	2.5956e-05	0.0307755	7.32899
RP4-668G5.1	0.797839	0.0404214	-2.81435	2.5956e-05	0.0307755	7.32767
RPL13P2	0.274598	0.296871	-2.81346	2.5956e-05	0.0308139	7.32717
CD3D	-2.51037	0.0443333	-2.81341	2.6162e-05	0.0308155	7.32529
RP11-195B3.1	4.16582	0.0190643	2.8132	2.6162e-05	0.0308155	7.32471
RP3-460G2.2	-10.5221	0.0859714	-2.81158	2.6368e-05	0.0309495	7.32426
RP11-230C9.4	-0.417932	0.48715	2.81143	2.678e-05	0.0311921	7.32424
TCTE3	-1.74962	0.115126	2.80678	2.6574e-05	0.0311921	7.3242
GPX3	-0.5289	6.8683	-2.80668	2.6986e-05	0.0313792	7.32382
NPY2R	0.00831789	1.20655	2.80589	2.6986e-05	0.0313792	7.32274
ITFG3	-39.6512	4.25296	-2.80582	2.7604e-05	0.0317586	7.32197
HAPLN3	5.12012	1.61553	-2.80552	2.7604e-05	0.0317586	7.31916
DBX2	14.4585	3.5158	-2.8046	2.7604e-05	0.0318078	7.31761
TMEM179	0.0427477	0.929043	2.80446	2.7604e-05	0.0318078	7.31751
RP11-981P6.1	0.223962	1.0838	2.80441	2.8016e-05	0.032006	7.31739
TNFRSF8	0.415202	0.0574786	-2.80022	2.8222e-05	0.032136	7.31714
RP11-284J1.1	-6.59462	0.0646595	2.79954	2.8428e-05	0.0322047	7.31684
RP11-163G10.2	0.198867	0.0224381	2.7995	2.8428e-05	0.0322047	7.31577
CTD-2293H3.1	0.284713	0.160498	2.79902	2.8428e-05	0.0322047	7.31124
PTRF	0.036332	66.6145	-2.79891	2.8634e-05	0.0323556	7.3111
LRRC37A11P	-1.02099	0.0407286	-2.79726	2.884e-05	0.0323836	7.31043
TRIP6	0.15213	18.1535	-2.79615	2.884e-05	0.0323836	7.30956
CTD-2267D19.4	1.24321	0.0130619	2.79525	2.9252e-05	0.0324007	7.30913
RP11-531A21.2	2.41123	0.0066881	2.79329	2.884e-05	0.0324007	7.30909
CYP4Z1	-1.09826	0.571619	2.79295	2.9046e-05	0.0324007	7.3032
ACADL	-0.0237209	2.77593	-2.79094	2.9252e-05	0.0324007	7.30233
FLRT1	-7.58193	10.4255	2.79055	2.9046e-05	0.0324007	7.30159
RP11-702H23.6	-1.09307	0.220069	-2.79032	2.9252e-05	0.0324007	7.30141
RN7SL757P	0.270105	0.0048119	2.78925	2.9458e-05	0.0325155	7.29982
GNRHR	0.0194606	0.22984	2.78919	2.9664e-05	0.0326024	7.29636
RELB	-1.69123	1.53597	-2.78861	2.9664e-05	0.0326024	7.29632
KREMEN1	0.065139	4.21249	-2.78507	2.987e-05	0.0328919	7.29594
WDR93	-4.97096	0.325695	-2.78487	2.987e-05	0.0329015	7.29286
GINS2	0.0106484	1.5497	-2.78482	3.0076e-05	0.0329036	7.29088
PCBP2	0.00866842	153.694	-2.78422	3.0076e-05	0.0329359	7.29064
CTD-2620I22.3	-0.726411	0.0431667	2.78328	3.0282e-05	0.0329359	7.29006
RASSF1	-6.78079	8.0108	-2.78304	3.0488e-05	0.0330917	7.28977
C1S	0.0466855	0.492276	-2.78242	3.0488e-05	0.0330917	7.28928
AL163636.6	0.0343417	1.3101	-2.78063	3.0694e-05	0.0332062	7.28785
STON1	0.0792684	2.99838	-2.78059	3.09e-05	0.0332628	7.28762
SLC38A6	0.582384	0.0783595	2.78004	3.1106e-05	0.0334148	7.28586
RP11-234B24.2	0.129717	0.520686	2.77941	3.1312e-05	0.0335373	7.28554
MYD88	-5.96696	4.28032	-2.77925	3.1518e-05	0.0338034	7.28353
RP11-408E5.5	-0.175554	0.00712381	2.7785	3.1518e-05	0.0338034	7.28281
CAPG	0.0623232	16.0598	-2.77579	3.193e-05	0.033958	7.28166
C2	-2.33706	0.194671	-2.7753	3.2136e-05	0.033979	7.28165
RP11-396D18.1	0.0247601	0.00959048	2.77484	3.2136e-05	0.0340549	7.28145
CLEC1A	9.8977	1.28328	-2.77423	3.2342e-05	0.0341407	7.28132
RP11-16F15.2	-4.23349	0.0736929	-2.77366	3.2342e-05	0.0341694	7.28121
FAM107A	-0.360864	1660.85	-2.77304	3.2548e-05	0.0341778	7.281
KIAA0825	0.0790455	1.00124	2.77226	3.2548e-05	0.0341778	7.28034
HAUS3	0.0173097	4.48355	2.77167	3.2548e-05	0.0341778	7.28017
ABHD4	-1.63036	2.25492	-2.77038	3.2754e-05	0.0341804	7.27762
NTM	-56.3228	0.314238	2.77002	3.2754e-05	0.0342044	7.27694
NID1	-0.236178	0.203383	-2.76998	3.296e-05	0.0342044	7.27612
TENC1	-0.206726	3.75579	-2.76916	3.3166e-05	0.0344154	7.27601
RP11-103H7.5	-1.90973	0.18645	2.76899	3.3166e-05	0.0344154	7.276
IGKV1-5	-6.72335	0.0650262	-2.76828	3.3372e-05	0.0344154	7.27517
ADAMTS19	-0.618651	1.99327	2.76801	3.3578e-05	0.0344254	7.27496
PIP5KL1	-0.637198	0.0760357	2.76798	3.3578e-05	0.0344254	7.2745
RP11-118G23.1	-4.63821	0.0105976	2.76693	3.3372e-05	0.0344254	7.27439
C19orf59	0.437426	0.490171	-2.76692	3.3578e-05	0.0344517	7.27321
ABCB7	-0.544446	0.267431	-2.76641	3.3784e-05	0.034575	7.27321
RP13-487P22.1	0.0292481	1.01992	2.76632	3.399e-05	0.0345835	7.27298
DNM1P35	-2.78176	0.394895	2.76625	3.3784e-05	0.0345835	7.27244
GPR183	-1.03304	2.07691	-2.76607	3.4196e-05	0.0347408	7.27225
EML6	-0.739066	9.94405	2.76587	3.4402e-05	0.0348799	7.27088
GPR4	0.0176334	11.3418	-2.76362	3.4608e-05	0.0349529	7.27087
FMO4	0.054671	0.652338	-2.76266	3.502e-05	0.0349529	7.2703
APOL1	0.271466	2.88948	-2.76205	3.4814e-05	0.0349529	7.26738
PLEKHA7	-2.70769	1.05249	-2.76117	3.4608e-05	0.0349529	7.26734
KRT19P4	-0.152098	0.00209048	2.75946	3.502e-05	0.0349529	7.26625
CYBRD1	0.202418	51.3446	-2.75914	3.502e-05	0.0349529	7.26545
PAG1	-0.0190092	21.1859	2.7591	3.502e-05	0.0349529	7.26417
CNTN3	-0.133399	21.5287	2.75767	3.5226e-05	0.0350971	7.26397
RP11-378J18.6	-0.0977651	0.0269	2.7563	3.5226e-05	0.0350971	7.26395
HPX	-0.144119	0.275321	2.7559	3.5638e-05	0.0353501	7.26366
ZNF549	-37.423	1.68755	2.75553	3.605e-05	0.0355874	7.26225
EHD1	-1.22668	15.1304	-2.75545	3.605e-05	0.0356624	7.26209
GRM2	-0.130139	0.245719	2.75389	3.6256e-05	0.0356926	7.25971
ACAP2-IT1	0.0320062	0.481081	2.7522	3.6874e-05	0.0358251	7.25459
PATE4	-42.4848	0.0240571	2.75163	3.6668e-05	0.0358251	7.25436
RNF135	0.351461	1.85731	-2.75105	3.6874e-05	0.0358251	7.25373
RP4-809F18.2	-0.606807	0.121464	2.75057	3.6874e-05	0.0358251	7.25322
RMRP	-0.029873	1.44427	2.74918	3.6874e-05	0.0358251	7.25248
PLD6	0.0729115	7.49514	2.74795	3.6462e-05	0.0358251	7.25187
GIMAP5	0.0652004	2.15601	-2.74745	3.6668e-05	0.0358251	7.2507
CTA-276O3.4	0.107474	0.0100167	-2.74712	3.708e-05	0.0358695	7.25056
SMG6	48.3658	34.1863	-2.74673	3.7286e-05	0.0358994	7.25011
TMCO4	0.0404259	2.31857	-2.74638	3.7286e-05	0.0358994	7.24923
ZNF195	-0.684698	1.48514	2.74588	3.708e-05	0.0358994	7.24892
ARHGAP42P1	-1.44806	0.00889524	2.74561	3.7904e-05	0.0359294	7.24631
TEAD4	-3.10013	2.19566	-2.74542	3.7698e-05	0.0359294	7.24583
RP11-711K1.7	-1.36567	0.0496405	2.74495	3.7698e-05	0.0359294	7.24414
HADHB	-7.64402	11.0562	-2.7439	3.7904e-05	0.0359294	7.24226
TRBV27	-0.0326183	0.00267619	2.74321	3.7698e-05	0.0359294	7.2406
RP11-50O21.1	-0.955683	0.00217857	2.74298	3.7492e-05	0.0359294	7.23928
ARHGEF5	0.0233835	0.791893	-2.74275	3.811e-05	0.0359801	7.23795
UNG	0.34487	17.6122	-2.74265	3.8316e-05	0.0360982	7.23754
RP13-614K11.2	-1.18827	0.021181	2.74201	3.8522e-05	0.0362951	7.23357
RP11-374A4.1	-0.0172508	0.0186048	2.74154	3.8728e-05	0.036367	7.23328
NT5CP1	0.142064	0.0656524	2.74123	3.8934e-05	0.0364693	7.23305
RP11-251G23.5	-0.0447335	2.08939	2.74113	3.8934e-05	0.0364693	7.23213
HLA-L	0.152638	0.202136	2.741	3.8934e-05	0.0364807	7.22958
WLS	0.00921789	12.9867	-2.73974	3.9346e-05	0.0366187	7.22949
AP000695.6	0.385777	0.166136	-2.73835	3.9552e-05	0.0366553	7.22847
AC114730.5	-1.36985	0.0767024	2.73806	3.9758e-05	0.0366553	7.2284
DHRSX	1.53349	6.152	-2.73747	3.9758e-05	0.0366553	7.22773
RP11-379K17.9	-0.760138	0.0129619	2.73727	3.9552e-05	0.0366553	7.22478
LINC00925	0.0926419	20.6836	2.73702	3.9346e-05	0.0366553	7.22478
UBTD1	0.216495	12.639	-2.73687	3.9758e-05	0.0366553	7.22349
MIF4GD	-0.0307627	0.862176	-2.73654	3.9758e-05	0.0366657	7.22331
OR1H1P	1.0364	0.0435833	2.73652	3.9964e-05	0.0367705	7.22148
RP11-193I22.2	-3.81935	0.00632857	2.7364	4.0994e-05	0.0373531	7.21951
PLBD1	-0.016448	1.81864	-2.73624	4.0788e-05	0.0373531	7.21895
FTH1	-8.04686	147.14	-2.73568	4.0788e-05	0.0373531	7.21891
LINC00511	0.61549	0.485395	-2.73562	4.12e-05	0.0375113	7.21882
MFSD7	-2.46589	0.419167	-2.73507	4.1406e-05	0.0376914	7.21613
IGFBP6	-1.03371	2.43595	-2.73426	4.1818e-05	0.037861	7.21312
SSR4	-0.958916	22.888	-2.73407	4.1818e-05	0.037861	7.21208
PXN-AS1	0.0263438	1.50937	-2.73341	4.2024e-05	0.0380045	7.21197
RP11-1143G9.4	0.506588	0.624588	-2.73298	4.223e-05	0.0381527	7.21165
MCL1	0.104626	11.0055	-2.73296	4.2642e-05	0.0383565	7.21116
NPAP1	-16.5824	0.399405	2.73294	4.3466e-05	0.038778	7.21072
ALDH1L1	0.0958037	0.925386	-2.7326	4.326e-05	0.038778	7.20848
C7orf62	0.01026	0.0151333	2.73139	4.326e-05	0.038778	7.2075
ANPEP	0.0175832	2.46929	-2.73047	4.3466e-05	0.038778	7.20729
XRCC4	0.00966316	2.72626	-2.72855	4.3466e-05	0.038778	7.20503
TP53TG1	0.14455	2.18537	-2.72773	4.4084e-05	0.0393712	7.20261
RP13-726E6.2	1.45683	0.00931429	2.72647	4.4496e-05	0.0395318	7.19636
RP11-17E2.2	0.0512642	0.0430357	2.72631	4.4496e-05	0.0395337	7.19509
RP11-359J14.2	0.0292514	0.521595	2.72408	4.4908e-05	0.0395616	7.19278
PGM2	-0.0399637	9.10825	-2.72388	4.4908e-05	0.0395616	7.19121
AC091729.9	2.38245	0.176879	-2.72371	4.4908e-05	0.0395616	7.19117
PABPC1P11	0.0612461	0.212355	2.72349	4.5114e-05	0.0396425	7.18966
RP11-76H14.2	-1.06844	0.00870952	-2.72276	4.5526e-05	0.039889	7.18941
RP11-690I21.1	-0.266139	0.1684	-2.72263	4.5526e-05	0.039889	7.18879
ORM1	0.0968462	0.0394381	-2.72159	4.5526e-05	0.039889	7.18746
STXBP2	0.110724	0.164114	-2.72148	4.5732e-05	0.0399071	7.18665
RPLP2	0.0104495	101.112	-2.72098	4.5938e-05	0.0400144	7.18388
HSCB	-0.407854	4.73336	-2.72093	4.5938e-05	0.040091	7.18386
APOBEC3D	-5.65086	0.192271	-2.72066	4.6556e-05	0.0403925	7.18192
RP11-1174L13.2	-17.5777	0.0179048	2.72064	4.6556e-05	0.0403925	7.17978
RPL13A	-0.013993	118.498	-2.71956	4.6556e-05	0.0403925	7.1782
RP11-259G18.3	0.0294467	0.177495	2.71891	4.6762e-05	0.0404477	7.17629
BLOC1S5	1.31581	2.26237	-2.71831	4.6968e-05	0.0405063	7.17432
CTB-41I6.1	-2.10761	0.0122357	-2.71735	4.6968e-05	0.0405063	7.17276
RP11-210N13.1	-0.0186335	0.0645548	2.71726	4.7998e-05	0.0410773	7.16989
RN7SL812P	0.214286	0.0570429	2.71717	4.8204e-05	0.0411886	7.16979
ETF1P2	9.86489	0.175871	2.71704	4.841e-05	0.0412531	7.16977
KIAA1244	0.0134382	128.85	2.71674	4.8616e-05	0.0414101	7.16919
AC073091.2	14.1139	0.0131643	2.71662	4.8822e-05	0.0414266	7.16857
LRRC37BP1	0.150156	3.29933	-2.71622	4.8822e-05	0.0414266	7.16813
TMED1	0.0156093	4.24898	-2.71559	4.8822e-05	0.0414266	7.16781
KDELC2	-0.496977	7.19071	-2.71529	4.9028e-05	0.0414987	7.1672
CREB3	0.0394398	6.68429	-2.71352	4.9646e-05	0.0417842	7.16561
LIMK2	-7.48805	16.7053	-2.71268	4.9646e-05	0.0417842	7.16389
S100A2	-0.01944	0.0365762	-2.71209	4.9852e-05	0.0418378	7.15992
SUMF1	-0.0158742	2.51592	-2.71168	5.0264e-05	0.0419684	7.15748
RN7SKP264	-1.2227	0.00793333	2.71105	5.0264e-05	0.0419684	7.15408
RP5-1112D6.4	0.0754612	0.694748	2.71088	5.0058e-05	0.0419684	7.15262
TRADD	-0.0647609	3.76556	-2.71066	5.0264e-05	0.0419684	7.15227
SMIM19	-0.303872	0.00911667	-2.71037	5.0882e-05	0.0420335	7.15216
HIST4H4	-0.564641	0.395821	2.70961	5.0882e-05	0.0420335	7.14982
RP11-190C22.1	0.0185977	0.0179357	-2.7093	5.0882e-05	0.0420335	7.14527
PUS10	0.0244973	0.441731	2.70878	5.0882e-05	0.0420335	7.1451
IFNA17	0.0845044	0.00231667	2.70787	5.047e-05	0.0420335	7.1447
ALS2CR12	-2.56544	0.648929	2.70773	5.0676e-05	0.0420335	7.14318
PROCR	-0.0905837	2.26767	-2.70766	5.1294e-05	0.0421657	7.14286
RP6-99M1.2	0.635008	2.40417	2.70666	5.1294e-05	0.0422399	7.13842
WNK4	0.346471	0.77819	-2.70648	5.15e-05	0.0423005	7.13806
TINAG	-1.37374	0.0762048	2.70646	5.1912e-05	0.0424891	7.13701
ZFP69B	-1.55638	0.43704	2.70639	5.1912e-05	0.0424891	7.1359
RP11-561C5.5	-12.5879	0.0210643	-2.70508	5.2118e-05	0.0426107	7.1349
DPY19L2P1	-1.03008	1.19325	2.70435	5.2736e-05	0.0429444	7.13474
TSPAN33	0.262081	11.9348	-2.70429	5.2942e-05	0.0430066	7.13303
RP11-10G12.1	-0.367602	0.0064619	-2.70386	5.3148e-05	0.0431121	7.12996
CD59	-0.866699	26.1311	-2.70338	5.3354e-05	0.0432246	7.1298
EXOG	0.0416191	2.93625	2.70294	5.3766e-05	0.0433086	7.12974
EIF4A1	-0.485574	9.57041	-2.70279	5.356e-05	0.0433086	7.12934
CTD-2325P2.4	-0.216289	1.274	-2.70089	5.459e-05	0.0438846	7.12698
RNASE4	-0.0487981	1.46518	-2.70075	5.5208e-05	0.0442533	7.12682
ARHGAP26-IT1	-0.387507	0.0106643	2.70011	5.5208e-05	0.0442533	7.12649
LSM12	-3.8893	2.01752	2.69993	5.5414e-05	0.0443267	7.12436
PIGK	-6.29105	0.20119	2.69986	5.5826e-05	0.0444556	7.12314
VAT1	-2.06844	40.3948	-2.69792	5.5826e-05	0.0444556	7.1224
RP11-316M21.7	63.2083	0.108543	2.69692	5.5826e-05	0.0444828	7.12062
TMED11P	-0.036811	0.00257857	2.69687	5.6032e-05	0.0444841	7.11993
RP11-89N17.2	-6.41958	0.00441905	2.69672	5.6032e-05	0.0444841	7.11943
ZNHIT1P1	-0.194186	0.00242857	2.6961	5.6238e-05	0.0445112	7.11903
RP4-569M23.4	6.67197	0.160581	2.69465	5.6444e-05	0.0445112	7.11755
ARPP21	-0.176346	2.60016	2.6936	5.6444e-05	0.0445112	7.11657
RP11-923I11.4	0.0715856	0.0358143	2.6919	5.6444e-05	0.0445112	7.1152
NCAPH2	-0.506759	0.0791429	2.69117	5.6856e-05	0.044779	7.11321
CTC-348L5.1	-13.2456	0.0242214	-2.69049	5.7474e-05	0.0451107	7.10905
ZNF776	-10.1328	11.2833	2.69023	5.7474e-05	0.0451107	7.10835
RP11-167N4.4	0.263721	0.0642143	2.69009	5.768e-05	0.0451169	7.10686
FAM46C	0.0150154	1.43566	-2.6899	5.768e-05	0.0451169	7.10592
IGHG4	0.168312	0.163352	-2.68964	5.7886e-05	0.0452154	7.10565
ANKRD18DP	-0.107248	0.067931	2.68939	5.8092e-05	0.045278	7.10494
CACNA1I	0.0214707	0.14044	2.68938	5.8504e-05	0.0453229	7.10463
RP1-92C4.2	-20.8442	0.00262619	2.68934	5.8504e-05	0.0453229	7.10442
C14orf64	-0.181764	0.58824	-2.68811	5.8298e-05	0.0453229	7.10422
HEBP1	0.139098	23.2587	-2.68744	5.8504e-05	0.0453229	7.10195
ADIRF	0.249951	22.6888	-2.6866	5.8916e-05	0.0455083	7.10053
CHRNG	0.0303566	0.00505714	-2.68578	5.9328e-05	0.045608	7.099
COX4I1P1	-2.20607	0.0136571	2.6851	5.9328e-05	0.045608	7.09645
HIVEP3	-11.7399	2.95225	2.68419	5.9122e-05	0.045608	7.09641
C9orf89	-0.0146426	7.5039	-2.68336	5.9328e-05	0.045608	7.09578
SPATA6L	-92.5153	0.0167952	-2.68335	5.974e-05	0.0458107	7.09566
RP11-317B7.2	0.00926526	0.233807	2.68216	5.9946e-05	0.0458107	7.09449
CSMD1	0.0935852	16.7832	2.68181	6.0564e-05	0.046179	7.09423
C11orf80	-1.07236	0.00576429	2.68124	6.077e-05	0.046289	7.09177
CPEB4	-2.77777	63.5976	2.68097	6.1388e-05	0.0466503	7.09148
NMNAT3	0.0747733	0.652207	2.68087	6.2006e-05	0.0466903	7.08974
OR7E157P	-27.2911	0.00521429	2.68022	6.18e-05	0.0466903	7.08924
MTFP1	1.89518	1.12801	-2.6802	6.2212e-05	0.0466903	7.08883
SLIRP	-0.0499366	0.0674643	2.67953	6.2006e-05	0.0466903	7.08835
PLIN2	-32.8855	11.8605	-2.67854	6.2212e-05	0.0466903	7.0831
RP11-443P15.2	-4.64034	0.00591429	-2.67799	6.2212e-05	0.0466903	7.08272
ZFYVE9P1	1.04592	0.00644524	-2.67531	6.1594e-05	0.0466903	7.07975
LINC00963	-3.04066	3.47135	-2.67427	6.2624e-05	0.0468098	7.0778
KRT18P37	0.204013	0.107774	2.6733	6.386e-05	0.0474719	7.07329
RP1-68D18.4	-0.963979	0.0352024	-2.67321	6.489e-05	0.0480301	7.07111
RPS3AP5	-0.0805514	0.606221	-2.67279	6.4684e-05	0.0480301	7.06826
TP63	0.144883	0.288293	-2.67182	6.5302e-05	0.0481735	7.06744
RP11-352E6.1	0.0253339	0.00572619	2.67163	6.5302e-05	0.0481735	7.06741
SGOL1	0.0328444	0.0166524	2.67142	6.5302e-05	0.0481756	7.06735
ALDH7A1P1	-0.0315313	0.0961857	2.67129	6.5508e-05	0.0482015	7.06635
CCNG1	0.0965653	7.63351	-2.67124	6.5714e-05	0.0482085	7.06478
H2AFZP3	6.26254	0.119269	-2.67079	6.5714e-05	0.0482085	7.06433
ANKRD18CP	-1.59246	0.919757	2.6695	6.592e-05	0.0482411	7.0624
CCDC14	0.164333	1.27735	2.66834	6.6126e-05	0.0482938	7.06111
GPRC5C	-2.70748	1.97407	-2.6683	6.6332e-05	0.0483466	7.06097
NDUFA4L2	0.683986	2.24362	-2.66828	6.6332e-05	0.0483466	7.05965
C15orf38	-26.5046	41.8125	-2.66804	6.7362e-05	0.0485151	7.05926
IL6R	0.0107526	1.90638	-2.66719	6.7156e-05	0.0485151	7.05899
GS1-304P7.2	-9.62777	0.347319	2.66641	6.7156e-05	0.0485151	7.05895
RP11-507B12.2	-14.5033	0.288326	-2.66633	6.6744e-05	0.0485151	7.05816
ARHGAP42	-0.0362826	2.01656	-2.66577	6.695e-05	0.0485151	7.0578
RP11-688I9.4	-0.0370944	0.0235381	2.66577	6.7362e-05	0.0485151	7.05721
AC005562.1	26.4536	2.19794	-2.6645	6.7156e-05	0.0485151	7.05675
VIM-AS1	-1.28246	0.323955	-2.66421	6.7568e-05	0.0486403	7.05533
AC079776.3	-18.2252	0.0442881	-2.66418	6.7774e-05	0.0486836	7.05466
PTGER1	-16.9139	0.294098	-2.66375	6.8392e-05	0.0487347	7.05137
ATP6V0E1	0.43031	8.48197	-2.66371	6.8392e-05	0.0487347	7.04839
PAF1	-1.06761	33.7698	-2.66261	6.8598e-05	0.0487347	7.04808
OBFC1	-14.9003	5.88287	-2.66221	6.8598e-05	0.0487347	7.04784
CELSR2	-4.91819	152.262	2.66211	6.8804e-05	0.0487676	7.04712
CTB-129P6.4	-12.7514	0.0221833	-2.66199	6.8804e-05	0.0487857	7.04599
TNFRSF6B	-0.0235174	5.84785	-2.66027	6.901e-05	0.0487857	7.04448
KRT18	-0.019108	0.103162	-2.6601	6.9422e-05	0.048932	7.04423
UBR2	2.41081	42.8109	2.65952	6.9628e-05	0.0489588	7.04369
LAMP3	-1.5126	0.190198	-2.65895	6.9628e-05	0.0489588	7.04314
KIAA1024L	0.0990437	0.0623476	2.65824	6.9834e-05	0.0490428	7.04151
FAM85B	0.533264	1.01158	-2.65743	7.0246e-05	0.0490634	7.03904
SEC14L1	-0.919186	50.7958	-2.6567	7.004e-05	0.0490634	7.03793
STAT5B	0.977603	72.7605	-2.65649	7.0452e-05	0.0491026	7.03747
AC062028.1	0.00979579	0.351736	2.65536	7.0452e-05	0.0491026	7.03683
TM6SF1	0.0151237	0.00854762	2.65523	7.0452e-05	0.0491026	7.03565
AL132709.8	-0.0458151	0.208031	2.65485	7.0658e-05	0.0491133	7.03481
CCR2	2.70624	0.095381	-2.65465	7.0864e-05	0.0491133	7.03389
PIGUP1	-2.49387	0.00850476	2.65459	7.1894e-05	0.0491442	7.0331
HSD17B4	-0.0211996	94.2393	-2.65409	7.1894e-05	0.0491442	7.03191
RP5-1113E3.3	-1.59729	0.376788	-2.65382	7.21e-05	0.0491442	7.029
PRKRIRP8	-0.307417	0.148371	2.6535	7.1276e-05	0.0491442	7.0257
ST8SIA2	-40.8273	0.212236	2.65328	7.1688e-05	0.0491442	7.02456
LINC00427	0.0701287	0.0176119	2.65301	7.1688e-05	0.0491442	7.02318
PLEKHG1	-1.19547	6.33256	-2.65291	7.1276e-05	0.0491442	7.02185
PERP	-0.430081	15.9582	-2.6507	7.1276e-05	0.0491442	7.01783
LMX1A	-5.90308	0.00445476	-2.64967	7.21e-05	0.0491442	7.01413
RHOB	-1.06241	316.719	-2.6496	7.21e-05	0.0491442	7.01394
RP11-144C15.1	-6.15824	0.00232857	2.64899	7.21e-05	0.0491442	7.01306
CTB-22K21.2	0.0124348	0.106481	2.64887	7.107e-05	0.0491442	7.01209
DCP1B	-1.43047	6.40909	-2.64886	7.2306e-05	0.0491586	7.00884
RAB13	0.522655	4.23463	-2.64877	7.2512e-05	0.0492612	7.00545
RP11-2C24.4	-1.42688	0.0756357	2.64822	7.2924e-05	0.0495179	7.00534
RPS17L	0.0710349	72.2151	-2.64787	7.3336e-05	0.049679	7.00459
HECTD2	-1.09954	4.57902	2.6474	7.3336e-05	0.0496835	7.00051
CTB-66B24.1	-0.568344	0.0439976	-2.64738	7.3954e-05	0.0497218	6.99843
RPL27A	8.03404	106.097	-2.64612	7.3954e-05	0.0497218	6.99698
MCM3	-7.30815	15.8822	-2.64587	7.3954e-05	0.0497218	6.99468
ADAM19	4.78636	2.54459	2.64587	7.3748e-05	0.0497218	6.98933
MGST1	0.0152526	5.15578	-2.64527	7.3748e-05	0.0497218	6.98886
CTD-2199O4.7	-27.9727	0.18669	2.64519	7.4366e-05	0.0498582	6.98841
IFNLR1	-1.0636	2.2121	-2.64496	7.4572e-05	0.0498582	6.98827
RP5-1073O3.7	-2.5685	0.113664	-2.64486	7.4366e-05	0.0498582	6.98804
RP11-874J12.4	0.198238	0.144043	2.64486	7.4778e-05	0.0499278	6.98683
AC006427.2	0.0515826	0.0153452	2.64435	7.4778e-05	0.0499278	6.9868
RPEP4	-1.41444	0.0171024	2.6443	7.4984e-05	0.049969	6.98431
ADAMTS9-AS1	-0.174116	0.0251929	-2.6441	7.5396e-05	0.0501614	6.98422
RP11-281O15.2	-6.37762	0.142669	2.64401	7.5808e-05	0.0503707	6.98359
SMPD3	0.430409	14.5463	2.64365	7.622e-05	0.0505223	6.9819
TMEM256	-1.08653	5.31157	-2.64365	7.6632e-05	0.0506113	6.98148
KCTD9P1	-2.83838	0.179457	2.6436	7.6426e-05	0.0506113	6.97954
SNRPG	-0.0389162	11.9257	-2.64324	7.6838e-05	0.0507085	6.97945
RP11-770J1.4	0.098343	1.25279	2.64295	7.7044e-05	0.0508544	6.97858
RPS15A	0.590461	87.3024	-2.64184	7.7456e-05	0.0508565	6.9755
hsa-mir-490	0.797255	0.00270238	2.64177	7.7456e-05	0.0508565	6.9741
RPL18A	-14.4823	26.6502	-2.64149	7.7868e-05	0.0510316	6.97224
COLEC12	0.113572	26.0531	-2.64139	7.828e-05	0.0511032	6.97074
RP1-313L4.3	12.0431	0.0248857	-2.64135	7.8074e-05	0.0511032	6.96939
AC010150.1	0.141887	0.0214643	-2.64129	7.828e-05	0.0511032	6.96794
TRIM9	0.0214814	104.92	2.6412	7.9104e-05	0.0514526	6.96683
GNB2L1	-0.0754987	5.15585	-2.6412	7.9104e-05	0.0514786	6.96567
BGN	-0.311739	24.6515	-2.6407	7.931e-05	0.0515342	6.9592
PSMD2	-0.620151	80.1902	-2.64039	7.9722e-05	0.0516529	6.95741
ZNF200	-2.69711	2.05569	2.63951	7.9928e-05	0.0517048	6.95702
HCP5	-23.0514	1.61124	-2.63938	8.0134e-05	0.0517637	6.95552
HLA-B	-0.110038	26.9808	-2.63861	8.034e-05	0.0519433	6.95419
RNF5	-0.473353	32.3945	-2.63851	8.0546e-05	0.0520109	6.9541
TUFM	0.117453	71.0267	-2.63789	8.2194e-05	0.0521621	6.94982
MOGAT1	-1.602	0.0155548	-2.63768	8.1782e-05	0.0521621	6.94834
RP11-290F24.3	-73.0576	0.00822381	-2.63756	8.1576e-05	0.0521621	6.94778
AC005154.6	-5.1164	6.0237	2.6373	8.137e-05	0.0521621	6.94553
FAM47E-STBD1	-0.137934	4.72364	-2.6372	8.1988e-05	0.0521621	6.94409
SDHCP4	0.0482112	0.0895571	2.63634	8.1988e-05	0.0521621	6.94397
AC110619.2	-1.06256	0.716995	2.635	8.1576e-05	0.0521621	6.9435
C17orf72	-18.8603	1.73568	-2.63484	8.1988e-05	0.0521621	6.935
NTSR1	0.910074	1.60968	2.63482	8.2606e-05	0.0521959	6.93362
RP11-152F13.3	-0.635463	0.0024619	2.63332	8.24e-05	0.0521959	6.93349
AC108004.3	0.0445712	0.00593571	2.63263	8.2606e-05	0.0521959	6.93092
RP11-343H5.6	-0.0385151	0.0273595	-2.63255	8.2606e-05	0.0521959	6.93036
RRP7B	0.0340229	7.16158	2.63223	8.24e-05	0.0521959	6.92942
EHHADH	-0.0634074	5.82982	-2.63185	8.3018e-05	0.052352	6.9246
RP11-351I24.1	1.58725	0.00942857	-2.62929	8.3636e-05	0.0524872	6.9238
ANXA4	-0.0882251	3.85347	-2.62927	8.4872e-05	0.0525535	6.91909
SLC10A3	-9.20202	1.44943	-2.62908	8.446e-05	0.0525535	6.91693
RPS3A	2.37763	117.408	-2.62871	8.4254e-05	0.0525535	6.91427
DSG3	-0.18586	0.0781119	2.62841	8.4048e-05	0.0525535	6.91032
ARSI	-6.34902	1.70023	-2.62835	8.4872e-05	0.0525535	6.91005
EIF3F	-0.465521	1.95408	-2.62638	8.4872e-05	0.0525535	6.90889
AKR7A2	-3.7936	20.2193	-2.62592	8.4872e-05	0.0525535	6.9088
ECSCR	-1.96723	1.19024	-2.62579	8.4048e-05	0.0525535	6.90717
C10orf105	0.199972	5.51532	-2.62568	8.4666e-05	0.0525535	6.89709
RP1-111C20.3	-1.79772	0.00446429	2.62563	8.4254e-05	0.0525535	6.89697
NOP10	-0.270812	7.97884	-2.62558	8.549e-05	0.0527723	6.89664
TBC1D8B	-2.01019	1.66266	2.62491	8.6314e-05	0.0531525	6.89443
RPS20	-9.19873	4.71978	-2.62369	8.652e-05	0.0532572	6.8937
TMEM171	-1.50336	0.073831	2.62335	8.6932e-05	0.0533857	6.89354
PABPC1P4	0.144485	2.47328	-2.62288	8.6932e-05	0.0533857	6.89163
C8orf58	0.0506743	1.25901	-2.62271	8.7138e-05	0.0534055	6.89141
PGAP1	-2.76688	18.8165	2.6227	8.7344e-05	0.0534055	6.8802
SLC25A1	0.275999	20.5885	-2.62269	8.7756e-05	0.0535868	6.87985
HRK	-3.98697	8.92118	2.62249	8.8168e-05	0.0535868	6.87594
RP11-522M21.3	-16.5412	0.00523333	2.62224	8.7962e-05	0.0535868	6.87543
JUNB	-5.11787	40.5911	-2.62142	8.7962e-05	0.0535868	6.87531
BCL3	-0.018879	1.84769	-2.6212	8.8374e-05	0.0537108	6.87317
SYDE1	-1.35619	4.35397	-2.62063	8.8992e-05	0.0538529	6.86794
RP4-682C21.2	2.4591	0.3239	2.62047	8.8786e-05	0.0538529	6.86658
RP11-477E3.2	-0.634552	0.0481595	2.62022	8.8992e-05	0.0538529	6.86604
DRAM1	-2.5527	2.80969	-2.61969	8.9198e-05	0.0538793	6.86521
HEBP2	3.12855	0.420867	-2.61854	8.9198e-05	0.0538793	6.86162
SLC44A2	-1.61668	13.7454	-2.61847	8.961e-05	0.0540338	6.86058
RABL2A	0.213641	1.46312	2.61821	9.0022e-05	0.0541496	6.8601
LOXL2	-0.0573652	2.36828	-2.61755	9.0434e-05	0.0542612	6.86008
GPRC5A	0.186476	1.56482	-2.61749	9.1052e-05	0.0542979	6.85915
CSF3R	-0.653552	0.0488238	-2.61603	9.064e-05	0.0542979	6.85728
RP11-795F19.5	-3.51268	0.164307	2.61525	9.064e-05	0.0542979	6.857
RP11-174G6.5	-11.2459	2.07243	2.61391	9.1258e-05	0.0542979	6.84899
WDR66	0.859002	2.51346	2.61335	9.1052e-05	0.0542979	6.84767
TAB2	-7.47851	45.5556	-2.61265	9.1258e-05	0.0542979	6.84652
RP11-439A17.9	0.12285	0.129421	2.61262	9.1258e-05	0.0542979	6.8449
HMGCR	-26.7966	26.8157	2.61191	9.1258e-05	0.0542979	6.84228
CHRM3-AS2	-0.0291654	0.16966	2.61093	9.2082e-05	0.0545558	6.83991
ST13P14	46.0358	0.0111857	2.61	9.2082e-05	0.0545558	6.83984
ALPK1	0.336011	0.151243	-2.60996	9.1876e-05	0.0545558	6.8305
SQRDL	0.0822818	0.555783	-2.60806	9.2082e-05	0.0545558	6.83018
ALX3	0.0525019	1.12453	-2.60804	9.2288e-05	0.0545657	6.82757
ERN1	-0.0360424	8.31318	-2.60799	9.2906e-05	0.0547742	6.82702
RPL14	-2.61626	98.4305	-2.60767	9.373e-05	0.0548541	6.82696
RP11-85G20.1	-45.2079	0.192093	-2.60664	9.3524e-05	0.0548541	6.82627
RPS24P6	2.4104	0.97381	-2.60555	9.373e-05	0.0548541	6.81876
RP1-167G20.1	-3.95214	0.0905881	2.60475	9.3318e-05	0.0548541	6.81775
FBXO6	0.077012	5.71634	-2.60443	9.3524e-05	0.0548541	6.81073
PRDX6	0.116113	153.441	-2.6038	9.3112e-05	0.0548541	6.79929
NINJ1	1.38118	13.9152	-2.60379	9.4348e-05	0.0551759	6.7944
RP4-713B5.2	2.94721	0.148517	-2.60212	9.4966e-05	0.055407	6.79273
RP11-1101H11.1	-0.563643	0.0364905	2.602	9.4966e-05	0.055407	6.79259
IL1R2	-0.0319164	0.783907	-2.60167	9.4966e-05	0.055407	6.79243
PALLD	-0.989794	39.6739	-2.60008	9.579e-05	0.0556987	6.79117
PUS7L	0.0173463	2.51786	2.59941	9.579e-05	0.0556987	6.78841
ZNF229	-9.06233	1.98913	-2.59905	9.682e-05	0.055756	6.78382
CICP18	1.17309	0.0333452	2.59877	9.6408e-05	0.055756	6.78117
FOXN3P1	-0.14748	0.0276333	-2.59859	9.682e-05	0.055756	6.78005
RP11-812D23.1	-5.86455	0.0294333	2.59815	9.6614e-05	0.055756	6.77795
PDCD1	-0.320882	0.0555643	-2.59689	9.6202e-05	0.055756	6.77761
GLTSCR1L	-0.327912	6.83229	2.59631	9.6614e-05	0.055756	6.77333
RP11-244F12.1	-1.13465	0.0753357	-2.59555	9.7026e-05	0.0558128	6.76914
LRRC8A	-4.74781	26.5809	-2.59495	9.7438e-05	0.0558396	6.76314
LRRFIP2	-0.199806	9.27614	2.59457	9.7438e-05	0.0558396	6.75689
RP11-382D12.2	0.0808146	0.265176	-2.59422	9.7438e-05	0.0558396	6.75652
KDELR1	0.0291303	28.7027	-2.59398	9.7438e-05	0.0558396	6.75588
MYOM1	-3.05865	0.738995	-2.59246	9.785e-05	0.0559442	6.75505
FAM187A	-4.61872	4.50876	-2.59064	9.8674e-05	0.0563455	6.75415
2025-03-03	0.0401486	3.96016	-2.5879	9.9292e-05	0.0567122	6.75288
CTC-459F4.6	-8.73993	0.320736	2.58777	9.9498e-05	0.0567493	6.74973
NMB	3.1365	2.52425	-2.58694	9.9704e-05	0.0568251	6.74954
RPS3AP26	-0.114062	0.620721	-2.58565	0.000100116	0.0569866	6.7429
FTH1P23	-0.243089	5.08546	-2.58512	0.000100528	0.0571489	6.73743
RPL29	-0.254022	25.5309	-2.58496	0.000100734	0.0571815	6.73259
PTPMT1	-5.85228	6.32259	-2.58452	0.000101558	0.0573372	6.73112
RP11-700J17.1	0.0141413	0.384943	2.5837	0.000101146	0.0573372	6.72797
RPL5P27	-3.11549	0.0398095	2.58358	0.000101146	0.0573372	6.72291
F11R	-0.814334	4.06228	-2.58344	0.000101352	0.0573372	6.7223
RP5-1104E15.6	0.041171	0.277821	2.5828	0.00010197	0.0575317	6.72148
CCDC97	-0.015279	18.3073	-2.5827	0.000102382	0.0576944	6.72098
WWC1	0.719079	49.0801	-2.5825	0.000102588	0.0577167	6.71411
PNPLA2	0.865754	24.5749	-2.58231	0.000103	0.0578535	6.71002
RP11-632F7.1	1.48457	0.00778571	-2.58216	0.000103	0.0578535	6.70643
MPDU1	-0.0228097	7.66374	-2.58179	0.000103206	0.0578876	6.70603
PTBP2	-0.0562449	9.45917	2.58173	0.000103618	0.0579111	6.70431
TNFRSF10B	0.205382	1.47221	-2.58123	0.000103412	0.0579111	6.70423
TBX15	-2.78827	1.5535	-2.58096	0.00010403	0.0581015	6.70026
ZCCHC2	0.027657	10.9546	2.58082	0.000104648	0.0583067	6.69819
MOSPD3	-0.832926	4.80936	-2.58035	0.000104854	0.0583145	6.69614
RP11-49C9.2	-0.0405395	0.299193	2.58009	0.00010506	0.0583363	6.69574
AC018442.1	-0.114703	0.0492524	-2.58001	0.000105472	0.0585765	6.69458
NCAM1-AS1	-51.2646	0.310605	2.5798	0.000106708	0.0591574	6.6927
COL4A6	-1.6977	0.627021	-2.57951	0.00010712	0.0592872	6.68599
FAM89A	-0.0253042	6.51821	-2.57817	0.000107326	0.0593577	6.68513
DAP	0.0228859	31.8463	-2.57686	0.000107944	0.059567	6.68406
KRTAP5-2	-0.802971	1.04475	2.57645	0.00010815	0.0595752	6.67552
RFX4	10.9387	12.9223	-2.57644	0.000108356	0.059665	6.6726
MSANTD1	0.0636875	0.248088	2.57586	0.000108562	0.0597664	6.67069
RPS2	-12.3027	67.0502	-2.57575	0.000109592	0.060187	6.66951
AC003991.3	0.627391	0.00983095	-2.57501	0.000109798	0.0603176	6.66927
C1orf95	0.243715	77.9962	2.57498	0.000110828	0.0603423	6.667
CSPG4P5	-0.016504	0.460817	2.57365	0.000110622	0.0603423	6.66627
CTD-2547L16.3	-1.03196	0.107362	2.57301	0.000110416	0.0603423	6.66408
PNPLA1	-0.181439	0.0532167	2.57268	0.00011021	0.0603423	6.66372
AGBL2	-0.057724	0.0319548	-2.57169	0.000110622	0.0603423	6.66209
RAMP3	-24.4686	4.59614	-2.57076	0.000110828	0.0603423	6.66025
EIF4EBP2	0.150575	132.553	-2.5704	0.000110416	0.0603423	6.65871
QSOX2	0.0237542	12.3462	2.57037	0.000111652	0.0605006	6.65689
OXSR1	-6.03743	23.9698	-2.57004	0.000111652	0.0605006	6.65409
NRG4	-0.157971	0.096681	2.56944	0.000111446	0.0605006	6.64914
RP11-4K3__A.5	0.0121803	0.16039	2.56899	0.000113094	0.0612343	6.64749
RP13-616I3.1	-0.301044	1.77406	2.56882	0.0001133	0.0612389	6.64659
PGBD1	-2.66352	10.4266	2.56843	0.000114536	0.0617922	6.64623
FOXN3-AS1	-0.0569027	0.867252	-2.56651	0.000115154	0.0620983	6.64549
CTD-2005H7.1	-94.4615	0.0165048	-2.56638	0.000116184	0.0625638	6.63857
DLGAP1-AS1	0.130267	1.83699	-2.56634	0.000116596	0.0626677	6.63811
FAM71B	0.0441498	0.00435952	2.56611	0.000116802	0.0627315	6.63063
GTF3C6	0.39664	30.6254	-2.56513	0.000117008	0.0627324	6.62802
AC010649.1	-3.02621	1.93565	2.56445	0.000117626	0.0629903	6.62692
2025-09-06	0.335171	0.281326	-2.56437	0.000117832	0.0631196	6.62623
SNTB1	-1.33083	13.7624	-2.56376	0.00011845	0.0632816	6.6261
C19orf35	-3.77339	0.50966	-2.56371	0.000118656	0.0632816	6.62605
SDCBP2-AS1	0.0346696	0.75844	-2.56355	0.000118656	0.0632816	6.62371
ABHD14B	0.122015	3.40468	-2.56336	0.000119068	0.0634719	6.61964
SLC2A10	-0.972081	7.66597	-2.56305	0.000119686	0.0637269	6.61798
ECE1	23.4528	0.424193	-2.5628	0.000120098	0.0638349	6.61068
RP11-556G22.1	-8.15716	0.0552714	2.56256	0.000120716	0.0638452	6.61041
FAM58DP	-1.53526	0.0110429	2.5624	0.000120716	0.0638452	6.60675
WFIKKN2	-6.00394	1.79875	-2.5624	0.000120304	0.0638452	6.60405
RPS11	0.781283	12.6692	-2.56157	0.000120716	0.0638452	6.60268
HTR4-IT1	1.39009	0.0253381	2.56111	0.000120304	0.0638452	6.60203
OSMR	-0.182747	14.4558	-2.56088	0.000120922	0.0638452	6.60138
STARD13	-0.356117	10.6027	2.55892	0.000120922	0.0638452	6.59828
RP11-106A1.2	0.0401322	0.133786	-2.55807	0.000121128	0.0638678	6.59694
ETFA	-10.6683	0.870145	-2.55802	0.000121334	0.0638678	6.59506
AC013394.2	-23.145	0.675924	-2.55797	0.00012154	0.0639667	6.58675
GLIS3	-0.597194	11.8835	-2.55715	0.000121952	0.0640096	6.58598
OR6R1P	0.030733	0.00577143	2.55659	0.000122776	0.064389	6.58465
CDK4	-40.7264	14.1485	-2.55658	0.000122982	0.0644117	6.58007
AC133785.1	-2.2458	1.04893	-2.55634	0.000123806	0.0647668	6.57445
NOP2	-15.4894	0.0496429	2.55437	0.00012463	0.0651182	6.57091
RP11-303E16.6	0.255558	0.00819048	-2.55347	0.000125248	0.0653465	6.56854
CTC-471F3.5	0.366627	1.71462	2.55316	0.000126278	0.0656217	6.56626
RP6-191P20.4	0.896483	1.20236	2.55297	0.000126278	0.0656217	6.56281
RP11-1263C18.1	0.221297	2.33186	2.55281	0.000126072	0.0656217	6.56201
HMGA1P4	-0.718568	0.01145	-2.55195	0.000126484	0.0656691	6.55937
CTD-3179P9.1	-0.166201	0.0415905	-2.55185	0.000127102	0.0657791	6.55891
RP11-1C8.6	-0.473143	0.354874	2.55169	0.000127102	0.0657791	6.55813
RNASEL	-1.86484	8.46342	-2.55143	0.000127308	0.065831	6.55676
RP11-707M1.9	-0.0175028	0.0169595	2.55124	0.000128132	0.0661244	6.55665
MBOAT1	0.12911	0.733993	-2.55025	0.000129368	0.0666562	6.55518
FOLR3	-2.58388	0.0169071	-2.5498	0.000129574	0.0666562	6.555
GRTP1-AS1	-0.25206	0.142133	-2.54878	0.000130604	0.0667094	6.55238
RPLP1	-0.12972	126.183	-2.54806	0.000130192	0.0667094	6.54773
CFI	0.0194692	2.37535	-2.54799	0.000130192	0.0667094	6.54727
FMO1	0.495302	0.0139405	-2.54793	0.000130604	0.0667094	6.5397
CHRM3-AS1	-76.0046	0.00839524	2.54574	0.000129986	0.0667094	6.53488
SALL2	-0.120785	2.30524	-2.5457	0.00012978	0.0667094	6.52471
SRSF7	0.0447269	39.5031	2.54569	0.000130604	0.0667094	6.51502
RP11-93K7.1	-0.15833	0.0503452	2.54506	0.000131428	0.0670246	6.51263
GNG11	0.0459391	22.9773	-2.54435	0.00013184	0.0671321	6.51206
EXOSC3	0.125236	2.69822	2.54434	0.00013184	0.0671321	6.51124
CTD-2135D7.2	-0.0405601	0.590164	2.54424	0.00013287	0.0674032	6.50132
RP11-512N21.3	-0.931958	0.0061	-2.54301	0.000132664	0.0674032	6.50067
FAM46B	-11.9699	1.18932	-2.54285	0.000133076	0.0674848	6.49656
NKG7	-0.0913346	0.186052	-2.54282	0.0001339	0.0678226	6.49198
RP11-666A8.9	-2.32595	0.0515405	-2.54233	0.000134724	0.0681176	6.4895
RPS13	0.0383388	77.8984	-2.54208	0.000135342	0.0681489	6.48722
MAPRE1P1	0.293149	0.143743	2.54207	0.00013596	0.0683442	6.48554
RP11-403D15.1	-0.0393908	0.00890476	2.54151	0.000135754	0.0683442	6.48548
AFAP1L1	0.0104231	5.25601	-2.54134	0.000136784	0.0684217	6.48125
NUDT16P	0.320204	0.308255	-2.54107	0.000136784	0.0684217	6.47954
C12orf36	-0.263804	0.00377857	2.54076	0.000136578	0.0684217	6.47351
APOBEC3F	-3.66086	0.541745	-2.54017	0.000136372	0.0684217	6.47295
FN1	11.7708	3.5544	-2.53995	0.000136372	0.0684217	6.47128
LILRB2	-0.257825	0.0517643	-2.53974	0.000137814	0.0688234	6.47002
RPS12	0.253359	215.185	-2.53955	0.00013802	0.0688234	6.46888
JRK	-2.90806	0.394774	2.53944	0.00013802	0.0688234	6.46513
RP11-80I15.1	0.0259295	0.0445524	2.539	0.000138432	0.0689585	6.45936
ZNF135	-29.3476	1.198	2.53868	0.000139874	0.069511	6.45831
ARID5A	0.159369	6.86195	-2.53862	0.00014008	0.0695563	6.45771
DBF4	-0.97097	1.09561	2.53845	0.000140698	0.0697537	6.45171
FANCE	0.0465965	3.83473	-2.5384	0.000141728	0.0700758	6.44741
CDC14A	0.0131944	6.86384	-2.53744	0.000141728	0.0700758	6.44309
AC016745.3	-0.0855778	0.0264524	2.5366	0.000141728	0.0700758	6.44025
RP11-255P5.2	6.2495	0.2453	2.53557	0.000142552	0.0704009	6.43906
DPM3	0.0134905	3.45278	-2.53448	0.000142964	0.0704784	6.43904
CELF5	-37.1057	41.8616	2.53423	0.000142758	0.0704784	6.43146
MYO1C	-8.32558	17.225	-2.53418	0.000143788	0.0707898	6.42704
GUCD1	-4.96807	5.62281	-2.53395	0.000143994	0.0707898	6.42491
FAM129B	-0.534029	9.95195	-2.53351	0.0001442	0.0708603	6.42467
USP45	-0.0642452	2.61742	2.5333	0.000144406	0.0708603	6.42245
SYNGR1	-0.0125843	1.58607	2.5329	0.000144612	0.0709254	6.41569
ACPP	0.22497	0.180898	-2.53159	0.00014523	0.071206	6.41545
PYGL	-0.271209	0.634348	-2.53055	0.000146054	0.0714293	6.41051
CACNA1B	-13.1369	0.0405905	2.53033	0.000146054	0.0714293	6.40711
PRRX1	0.253941	13.2905	-2.52951	0.000146672	0.0716295	6.40388
MAPRE1	-0.0200311	74.2976	-2.52947	0.00014729	0.0718553	6.40223
CTD-3064M3.7	0.179031	0.463407	-2.52933	0.000147702	0.0719439	6.40119
RP11-474I11.8	-0.742041	0.01915	2.52932	0.000148114	0.0720658	6.40026
CTSD	0.0896482	171.244	-2.52932	0.00014832	0.0721391	6.39932
RFXANK	0.15624	6.5388	-2.52878	0.000148732	0.0722376	6.38929
SCARA3	0.0276916	31.2351	-2.5283	0.000148938	0.0722998	6.38263
OTOGL	9.14048	0.325067	2.52778	0.000149556	0.0724654	6.38083
CLUHP3	0.064052	0.899381	2.52753	0.000149762	0.0725421	6.37438
MIAT	0.0301856	1.18378	2.52742	0.000149968	0.0725845	6.37093
COL6A6	6.58136	0.312069	2.52669	0.00015038	0.0726348	6.3664
PSENEN	-6.56999	4.05649	-2.52656	0.000150586	0.0727423	6.36549
ANXA13	-0.0829512	0.148743	-2.52643	0.000150792	0.0727563	6.36194
FZD6	-0.02286	1.10059	-2.52636	0.000151204	0.0728527	6.36178
UBAC2	0.102904	9.46323	-2.52629	0.000151616	0.0730159	6.35722
RNF126P1	-0.011653	0.0236881	-2.52599	0.000152028	0.0730773	6.35539
AP000487.5	-0.785867	0.395731	2.52595	0.000152646	0.0732635	6.35451
MORN2	0.0430517	8.436	-2.52562	0.000152646	0.0732635	6.35438
RP3-462E2.3	-0.5912	0.361943	-2.52532	0.000153264	0.073399	6.35371
CENPI	-0.0123619	0.236707	-2.5252	0.000153264	0.073399	6.35347
C1orf146	0.305768	0.0108452	2.52499	0.00015347	0.0733994	6.35185
SLC9A3	0.95637	0.717129	2.52364	0.0001545	0.0737847	6.35086
RPS18	0.0192209	195.654	-2.52339	0.000154706	0.0737847	6.34101
AC092295.7	-3.05366	0.357231	-2.52334	0.000154706	0.0737847	6.33672
RP11-346E8.1	1.33309	0.0333452	2.52324	0.00015656	0.074237	6.33614
RPS2P32	0.286505	0.330617	-2.52251	0.000156972	0.074237	6.33535
RP11-472I20.1	-0.300758	0.0229238	2.52185	0.000157178	0.074237	6.33506
RPL19P12	-0.645619	0.134557	2.52116	0.00015656	0.074237	6.32542
AC006126.3	0.0609376	0.0245976	-2.52114	0.000156148	0.074237	6.31945
IGHA1	-6.33649	0.545295	-2.52108	0.000156354	0.074237	6.31918
RPS25	0.21514	45.6474	-2.52101	0.00015759	0.0742667	6.31494
RBPMS-AS1	-6.23793	0.0977238	-2.52071	0.00015759	0.0742667	6.31358
TMEM133	1.17195	4.90427	-2.5205	0.000158002	0.0743664	6.30976
RP11-504G3.4	-0.540411	0.0545571	2.51982	0.000158208	0.0744072	6.30905
AP4B1-AS1	-11.3021	0.621962	2.51971	0.000159032	0.0747319	6.30329
AC083843.3	0.489989	0.0274524	-2.51967	0.000159444	0.0748946	6.29976
MEMO1P4	0.147639	0.00345	2.51914	0.00015965	0.0749214	6.29917
NDUFB2-AS1	-0.362577	0.710431	2.51883	0.000160268	0.0750841	6.2954
RP11-263K19.4	-0.0849839	0.428926	-2.51875	0.000160268	0.0750841	6.27404
NAGA	7.99628	10.0304	-2.51846	0.000161092	0.0753461	6.27155
DTX4	5.6327	28.987	2.51774	0.00016171	0.0754195	6.26843
RHOA	0.0664365	0.626181	-2.51725	0.000161504	0.0754195	6.26397
SLIT3	-1.52104	0.489862	2.51635	0.000162122	0.0754409	6.26217
ECM2	0.034698	1.90336	-2.51581	0.000162328	0.0754409	6.26012
RP11-71H17.1	0.113471	0.0120167	2.51568	0.000162534	0.0754409	6.25796
ASS1	-4.35497	31.9304	-2.5149	0.000163358	0.0757186	6.25637
CCDC39	0.153444	0.35151	2.51469	0.000163358	0.0757186	6.25593
SH2D4A	-62.7089	2.15769	-2.5144	0.000163976	0.0759551	6.25488
RP11-732A19.1	-0.335403	0.0391238	2.51429	0.000164594	0.0761706	6.25464
PTGER3	0.0657494	0.00545952	2.51386	0.000165624	0.0765834	6.25098
POLD4	-0.128541	0.282362	-2.51197	0.000166036	0.0766571	6.24444
MTMR4	0.0127516	20.623	2.51148	0.000167066	0.0767552	6.23333
DIO2-AS1	0.429041	0.00339048	2.51135	0.000166654	0.0767552	6.23258
C10orf54	-0.545021	62.138	-2.51111	0.00016686	0.0767552	6.23173
CMTM6	-32.8438	23.4314	-2.51099	0.000167066	0.0767552	6.23057
RRAS	-0.114867	9.91563	-2.51092	0.000167066	0.0767552	6.22199
TMEM37	-0.0530477	0.615543	-2.51029	0.000167684	0.0768924	6.2219
AC010894.3	-0.488733	0.174993	-2.51019	0.000168096	0.0769422	6.21984
TEX36	-25.683	0.00462857	-2.51017	0.000168302	0.0769472	6.21959
CTA-254O6.1	0.427414	0.33511	2.51016	0.000168302	0.0769472	6.21563
RP11-324J13.1	-4.7425	0.7547	-2.50779	0.000169126	0.0771499	6.21181
MCC	-0.865443	36.151	-2.50773	0.000169126	0.0771499	6.20562
CTC-498M16.2	-0.533523	0.454743	2.50716	0.000169332	0.077166	6.20451
RP11-361D15.2	-1.13575	0.011031	-2.50693	0.00016995	0.0773411	6.20309
RP11-1277A3.3	0.489296	0.314738	2.50658	0.000170568	0.07736	6.19807
EEF1A1P5	-6.01776	1.66497	-2.5065	0.000170156	0.07736	6.19759
CTD-2540M10.1	0.0365206	0.106052	2.50516	0.000170362	0.07736	6.19673
RPL24P4	2.9656	0.188093	2.50495	0.000171186	0.0775961	6.18999
LMLN-AS1	-0.668658	0.0135595	2.50477	0.000171392	0.0776043	6.18987
FAM118A	-0.315687	13.3388	2.50462	0.000171598	0.0776043	6.18952
SNRK-AS1	-15.4517	0.0664238	2.50437	0.000171804	0.0776871	6.18819
RP13-297E16.4	-0.564329	0.0126429	2.50417	0.000172216	0.0777423	6.18391
NPY1R	-1.18698	13.7992	2.50415	0.00017304	0.078102	6.18156
LAMA4	-2.00549	13.6013	-2.50405	0.000173246	0.0781028	6.17404
INHBE	0.118463	0.134379	-2.50366	0.000173658	0.0782038	6.17373
AL121578.2	0.0135564	0.0128548	-2.50227	0.000174276	0.0784576	6.17041
RP11-447H19.3	0.0847771	0.140814	2.50108	0.000174688	0.0784782	6.16814
RP11-466A17.1	-0.718642	0.00354524	-2.50095	0.000174894	0.0784782	6.16707
TRIM39	-0.421121	4.66513	-2.50081	0.000175512	0.0785733	6.16118
RP11-388M20.6	-6.74155	0.0342286	2.50009	0.000175306	0.0785733	6.15133
IL2RG	0.917953	0.663157	-2.50006	0.00017613	0.078608	6.14476
RP11-779O18.2	-7.07313	0.00507143	-2.4992	0.000175924	0.078608	6.1433
STH	0.132464	0.38216	2.49881	0.00017716	0.0788411	6.14329
ZNF789	-0.010753	3.12256	2.49808	0.00017716	0.0788411	6.14319
RP11-108B14.5	-11.0354	0.00815238	2.49806	0.00017716	0.0788411	6.14062
FUNDC2	-32.008	16.8696	-2.49723	0.000178396	0.0792346	6.13802
ZNF354B	-162.65	5.30779	2.4969	0.000178396	0.0792346	6.13684
RP11-830F9.6	0.0595775	0.50371	2.49646	0.000179014	0.0792919	6.12345
LPCAT3	-1.64919	1.0874	-2.49469	0.000179014	0.0792919	6.12107
AC087393.1	-0.930625	2.12892	-2.49363	0.000178808	0.0792919	6.11871
ANKRD30BL	-0.108471	0.0805976	2.49289	0.000179426	0.0793541	6.11386
SOD3	-0.287665	10.6755	-2.49246	0.000180456	0.0795992	6.10989
RP11-247L20.4	8.85552	0.435174	2.49244	0.000180456	0.0795992	6.09828
SEC61A1	-1.64064	23.1119	-2.49236	0.000180868	0.0797743	6.09658
ZBED5	0.0143535	6.42005	2.49234	0.000181486	0.079858	6.09531
NRP2	-14.0331	1.36585	-2.49201	0.000181486	0.079858	6.09439
PLCE1	-1.8933	17.8338	-2.49038	0.000182104	0.0799877	6.09258
AC016738.4	0.0657243	0.908398	2.4892	0.000182104	0.0799877	6.09145
MORC1	-2511.15	0.122783	2.48904	0.000183546	0.0804636	6.09034
MPZL3	-4.57498	0.985176	-2.4879	0.000183546	0.0804636	6.08339
RP11-396C23.2	-0.00882783	0.137429	-2.48778	0.000184164	0.080642	6.08279
POLE	7.90922	13.6113	2.48749	0.00018437	0.080642	6.0755
HIC2	-2.79438	12.0804	2.48748	0.000184164	0.080642	6.06918
AC006355.3	4.11335	0.0614405	2.48738	0.000185194	0.080759	6.0653
RAB32	-0.0951228	3.68791	-2.4871	0.000185194	0.080759	6.06507
ZNF877P	-0.0394995	0.0222595	2.48705	0.0001854	0.080759	6.05655
AC073842.18	-0.222709	0.109405	2.48693	0.000184782	0.080759	6.05533
CKAP4	0.0179436	18.6797	-2.48657	0.000186018	0.0807924	6.05362
RP11-728K20.3	-0.18462	0.139986	2.48621	0.000185812	0.0807924	6.05293
RPL19	-0.174902	203.311	-2.4859	0.000185812	0.0807924	6.05201
EEF1A1P10	0.0144947	0.768188	-2.4859	0.000186224	0.0808295	6.05189
SLC5A1	-0.0446808	0.0588548	2.48587	0.000187872	0.0812262	6.0511
C1R	-0.056293	0.158464	-2.48502	0.000187872	0.0812262	6.04567
RP11-368M16.6	0.0149524	0.00320476	2.48483	0.000187666	0.0812262	6.03169
ZNF454	-0.01728	1.47352	2.48458	0.000187666	0.0812262	6.02757
MED22	0.290507	2.13495	-2.4845	0.00018849	0.0813803	6.02511
RPSA	-0.656093	102.738	-2.48425	0.000189108	0.0815925	6.01657
LINC01088	-0.15372	0.104736	-2.48418	0.000189726	0.0816073	6.0107
RP11-1029M24.1	8.15484	0.072781	-2.48409	0.000189932	0.0816073	6.00044
AC135048.13	-0.381373	1.22958	-2.48404	0.00018952	0.0816073	5.99665
ZFP36L2	-0.968917	50.8085	-2.48395	0.000190756	0.0816671	5.99362
RP11-57A19.2	0.270954	0.495967	2.48316	0.000190756	0.0816671	5.98135
ZC3HAV1	-0.104744	15.3919	-2.48296	0.000190138	0.0816671	5.97438
CTSL	-0.180019	2.92409	-2.48207	0.000190756	0.0816671	5.97098
RAMP2	-18.0704	0.990105	-2.48189	0.000191168	0.0817017	5.96525
TSPO	0.0198519	2.15772	-2.48165	0.00019158	0.0817466	5.95676
AMY2B	6.18644	1.63555	2.48153	0.00019261	0.0821087	5.94605
SSRP1	-0.0355313	44.6713	-2.48148	0.000192816	0.0821289	5.94569
RP11-315I14.5	0.858586	0.0236524	2.48137	0.000193022	0.0821437	5.94318
RP11-863P13.4	-0.0940012	4.4896	2.4809	0.00019364	0.0822805	5.94004
AC004917.1	0.0232571	1.36019	-2.48053	0.000193846	0.0822805	5.93602
RP11-389K14.3	0.0131499	0.198621	-2.48007	0.000194464	0.0823732	5.92997
ACAA2	5.28718	34.7431	-2.47997	0.000194464	0.0823732	5.92885
EFEMP2	0.0227059	0.979245	-2.4795	0.000194258	0.0823732	5.92639
MMP8	39.2214	0.437098	-2.47945	0.00019467	0.0824173	5.92623
PPIE	-0.2964	8.69542	-2.47938	0.000195082	0.0824371	5.91813
RP11-651P23.4	-0.204366	0.16056	2.47843	0.0001957	0.0826163	5.91591
CTC-512J14.5	-0.126149	0.00398095	2.47789	0.000195906	0.082634	5.91178
SORCS3	0.189397	0.0978238	2.47766	0.00019673	0.0828874	5.90642
C19orf54	0.226233	1.7	-2.47606	0.000197142	0.0830221	5.90598
GCK	-0.088312	0.889171	-2.47471	0.000197554	0.0830786	5.90514
DDX23	0.763919	33.6947	-2.47389	0.00019776	0.0830926	5.89467
RGL4	-0.273579	2.3274	2.47377	0.00019776	0.0830926	5.88408
SLC9A9	1.86116	21.0437	-2.47027	0.000199202	0.0835676	5.87264
RP11-669E14.4	-0.239241	0.121874	2.46958	0.000199408	0.0836187	5.86932
RP11-501O2.3	-1.15726	0.00327143	-2.46937	0.00019982	0.0836949	5.86876
DENND2A	6.16964	26.6699	-2.46894	0.000200232	0.0838309	5.86821
LAPTM4A	0.353031	115.882	-2.46869	0.000200438	0.0838309	5.8588
SPARC	-0.055003	212.399	-2.46847	0.000200644	0.0838523	5.8584
F2	-0.545575	0.0786167	2.46836	0.000201468	0.0840451	5.84733
NFATC1	-214.073	3.54946	-2.46736	0.000202498	0.0843199	5.83367
INPP5K	0.360678	4.88432	-2.46705	0.00020291	0.0844715	5.82956
RP11-703I16.1	-0.0102757	0.140521	-2.46693	0.000203322	0.0845556	5.82587
TMEM176A	-2.56929	0.564912	-2.46665	0.000203734	0.0845688	5.82513
KCNIP3	0.0847252	18.9232	2.46641	0.000204352	0.0846866	5.82112
MOB3C	0.268985	4.25632	-2.46618	0.000204352	0.0846866	5.79882
AC005777.3	0.0117082	0.00465952	2.46564	0.00020497	0.0846895	5.79835
GLTSCR2	0.0713307	53.9007	-2.46544	0.000204764	0.0846895	5.79467
DHRS4	0.512389	6.04009	-2.46531	0.000205176	0.0847348	5.77715
RP11-377G16.2	0.958895	0.0891571	2.46493	0.000205588	0.0847801	5.7754
GFAP	-0.0366244	3454.2	-2.46489	0.000205588	0.0847801	5.76023
PLA1A	2.59625	6.6316	-2.46475	0.000206058	0.0848984	5.75318
TARDBPP2	0.0400968	0.00268571	-2.46399	0.000206356	0.0849511	5.72235
LINC00966	0.0316124	15.2352	2.46336	0.00020668	0.0850137	5.71826
CXCL1	-0.189088	1.7836	-2.4631	0.000207603	0.0853231	5.71497
RPPH1	0.203301	4.01569	2.46268	0.000208363	0.0855642	5.71466
RPL23A	0.80801	0.25805	-2.46224	0.000209045	0.0857739	5.71246
ASIP	1.12171	0.0313381	-2.46148	0.000209564	0.0857743	5.7074
CLDND2	-2.28008	0.402124	-2.46111	0.00020944	0.0857743	5.69781
RP11-368J21.3	0.0427869	0.0173357	2.46096	0.000209527	0.0857743	5.68255
CLEC10A	0.0366356	0.103283	-2.46016	0.000209817	0.0858072	5.68213
TGFB1I1	-5.47114	0.235421	-2.45917	0.000210223	0.0859028	5.6813
MTHFD2P6	1.26768	0.00714286	2.45897	0.000210668	0.0860141	5.6716
AC004237.1	-4.25403	0.0350881	-2.45825	0.000211202	0.0861616	5.66879
RP11-103G8.2	0.109024	0.0801262	-2.45745	0.000211486	0.0862061	5.66091
RP11-613D13.4	0.556546	0.00484048	2.45693	0.000212893	0.0867087	5.64534
IGHV6-1	0.0133657	0.00525714	-2.45611	0.00021329	0.0868002	5.6427
RP11-521I2.3	0.0133431	0.400802	2.45502	0.000213941	0.0869225	5.64194
EEF1A1P12	0.0424829	1.50593	-2.45452	0.000213834	0.0869225	5.63736
MTCP1	0.0170362	0.54074	-2.4545	0.000214397	0.0870366	5.62812
RASA2	-0.57134	28.177	2.4544	0.000214866	0.0871561	5.62666
LILRA5	-0.0304472	0.316352	-2.4542	0.000215151	0.0871689	5.61736
ATPAF1	-0.0544523	3.43545	-2.45361	0.000215249	0.0871689	5.60585
RP3-467L1.6	-51.2222	0.470988	2.45356	0.000215666	0.087267	5.60053
IGKV4-1	10.1509	0.0405929	-2.45342	0.000216436	0.0875067	5.59723
IGFBP1	0.0127421	0.189983	-2.45309	0.000217359	0.0878087	5.58887
CD81	0.544103	52.1602	-2.45257	0.000218051	0.0879455	5.5878
RP11-656G20.1	0.355232	0.0102762	2.45133	0.000218661	0.0881202	5.57901
NEUROD2	-2.10802	11.0406	2.45121	0.000220383	0.0886418	5.5753
BMX	-3.22784	0.0344571	-2.4512	0.00022049	0.0886418	5.56595
HYLS1	-2.42811	2.21402	2.45116	0.000220375	0.0886418	5.55526
HMGB1P3	-0.356851	0.114767	-2.45096	0.000222723	0.0891069	5.5537
RP11-737O24.4	-1.11389	0.00919286	2.45067	0.000222709	0.0891069	5.55281
AC073218.2	-0.0152596	0.00613095	2.45025	0.000222647	0.0891069	5.54873
TTC14	0.0119274	17.7475	2.45	0.000222295	0.0891069	5.5477
RP5-1159O4.1	-0.36003	0.02195	2.44959	0.000222093	0.0891069	5.5187
ELAVL3	0.0629423	144.455	2.44907	0.000222206	0.0891069	5.51726
ZNRD1	-8.71993	1.32039	-2.44852	0.000222958	0.0891292	5.51323
FTH1P7	-1.4007	0.368964	-2.4474	0.000223226	0.0891646	5.50305
RP11-299L17.1	-0.178107	0.296552	-2.44716	0.000223605	0.0892446	5.50247
GLUD1P3	0.0689087	0.577348	2.44672	0.000223877	0.0892812	5.49683
RP11-97O12.2	0.0925521	0.343862	2.4467	0.000224291	0.0893097	5.48585
LILRB3	0.0810614	0.10481	-2.4461	0.000224307	0.0893097	5.45734
RP11-266L9.5	-0.0586553	1.87661	2.44574	0.000224903	0.0893793	5.45003
FGR	-0.409918	0.494974	-2.44568	0.000224989	0.0893793	5.44517
SLC35E2B	10.662	5.47709	2.44509	0.00022502	0.0893793	5.4431
HPR	-40.1006	0.173669	-2.44506	0.000227006	0.0900241	5.42402
PLEKHA4	0.0183324	1.36488	-2.44446	0.000228021	0.0902824	5.41351
SCN3A	0.00994737	13.2905	2.44394	0.000228932	0.0905708	5.40268
CTD-2530H12.8	11.6899	0.388186	2.4437	0.000229371	0.0906725	5.39895
RP11-38M8.1	0.0195953	0.0678548	-2.44348	0.000230219	0.0909346	5.39623
TINF2	0.0289796	2.45202	-2.44331	0.000231822	0.0910627	4.65097
ITPKB	-0.0695064	402.4	-2.44329	0.000231787	0.0910627	4.58576
AC137723.5	0.453727	0.542812	2.44299	0.000231361	0.0910627	4.58207
MS4A3	-0.347189	0.00312619	-2.44288	0.000231173	0.0910627	4.51287
SAT1	0.12216	8.65456	-2.44256	0.000231682	0.0910627	4.44308
RP11-445O16.3	0.0472395	0.118424	2.44227	0.000232483	0.0912502	4.43482
PFDN6	-0.0380611	1.0171	2.44148	0.000233402	0.0912506	4.35499
FBXL13	0.689681	0.00516429	2.44139	0.000232796	0.0912506	4.30736
AC118754.4	3.23705	0.0511357	2.43997	0.00023326	0.0912506	4.29122
KBTBD12	0.0330693	1.47499	2.43961	0.00023319	0.0912506	4.26433
ZNF382	0.309708	2.15288	2.43948	0.000233717	0.0912856	4.26296
RP11-173D14.3	-0.0868078	0.0244476	-2.43853	0.000233859	0.0912856	4.25674
RP11-384O8.1	-0.103659	4.61755	2.4381	0.000234805	0.0915831	4.24733
CTAGE12P	0.00898105	0.0286381	2.43784	0.000235178	0.0916189	4.22249
RP11-64P14.7	-0.0327452	0.0185667	2.43727	0.000235264	0.0916189	4.15524
RP11-5P18.10	-0.140512	0.251595	-2.43715	0.000235707	0.091651	4.14009
RP11-214K3.23	0.0122565	0.293533	2.43713	0.000235716	0.091651	4.12816
CTD-2528L19.6	0.0320235	3.43315	2.43706	0.000237209	0.0920841	4.12134
H2AFY	0.0334771	6.54392	2.43605	0.000237572	0.0920841	4.08453
CBR3	-0.0214777	5.98135	-2.43603	0.00023731	0.0920841	3.88489
RP11-885L14.1	-0.0335237	0.0318881	2.43562	0.000237388	0.0920841	3.83471
RPP40	0.0586425	0.0806595	2.43539	0.000238231	0.0921343	3.79089
TSR3	-0.0102209	27.3856	-2.43505	0.000238303	0.0921343	3.7467
RASAL1	0.461034	2.84867	2.43405	0.000238406	0.0921343	3.73135
OST4	-3.83992	16.3481	-2.43285	0.000238441	0.0921343	3.7103
RP11-480C16.1	0.028398	0.120679	2.43184	0.000240054	0.0925294	3.67735
ADAM20P1	-1.04989	0.99976	2.43171	0.000239939	0.0925294	3.64524
DHX57	0.00687789	0.00725476	2.43153	0.000240915	0.0927301	3.59764
SLC8A1-AS1	-0.197827	0.00591429	2.43063	0.000241667	0.0929472	3.57533
IQCJ	-0.152745	0.0500595	2.4304	0.000242808	0.0933143	3.53876
RP11-440K22.1	0.0282073	0.0063381	2.43027	0.000244726	0.0937395	3.50787
RP11-302L19.3	-0.257524	0.558957	-2.42985	0.000244656	0.0937395	3.49525
LRRC52	-0.10239	0.0161262	-2.42963	0.000244709	0.0937395	3.49265
AC092675.3	0.244756	0.0386714	-2.42944	0.000245045	0.0937395	3.436
NAMPT	-0.14223	63.1664	-2.42817	0.000244466	0.0937395	3.25503
BDP1	-0.485196	41.8818	2.42739	0.000244893	0.0937395	3.13808
CLEC3A	0.00788211	0.00500238	2.427	0.000245968	0.0940196	3.1192
ZSCAN1	0.0185767	0.910971	2.42693	0.000246489	0.0940345	2.98087
RP11-333E1.1	0.0127495	0.818821	2.42665	0.000246427	0.0940345	2.9577
CTD-2369P2.8	0.117288	2.00081	-2.4264	0.000246598	0.0940345	2.93501
IFI30	-0.0282534	4.06118	-2.42596	0.000246763	0.0940345	2.75614
EMILIN2	0.0171902	4.1179	-2.42586	0.000247346	0.0941132	2.59071
IMPA2	-0.213039	0.662276	-2.42549	0.000247266	0.0941132	2.35198
B3GALT4	0.0297605	3.80454	-2.42519	0.000249054	0.0936784	2.05887
ELP3	0.0377086	0.00962143	-2.42474	0.00025114	0.0940448	1.45862

## Sheet: S3_DEG_MADε3ε3.vs.MADε3ε4
Tag	logFC	AveExpr	t	P.Value	adj.P.Val	B
FKBP7	-0.0541327	0.124659	-4.78129	0.0001072	0.000346224	5.15634
NRG1-IT2	0.0190606	0.0146069	4.65423	0.0001512	0.000346224	5.14767
RP11-63G10.3	0.0648697	0.0714483	4.64669	0.0001542	0.000355414	5.12888
RP5-1159O4.1	0.0243721	0.0233379	4.58032	0.0001844	0.000355414	5.12335
PGDP1	0.017199	0.00917241	4.54223	0.000204428	0.000356668	5.10448
AC005740.3	0.0972543	0.195566	4.48414	0.000239044	0.000356668	5.07261
ZNF346-IT1	0.235478	0.524066	4.29325	0.000399214	0.000356668	5.04837
RP11-923I11.7	0.195086	0.38889	4.21877	0.000487346	0.000356668	5.04468
RP11-768G7.2	0.0198957	0.0219	4.18952	0.000526996	0.000356668	5.00742
RP11-22A3.2	0.0460601	0.0393414	4.16707	0.000559584	0.000356668	4.99685
PLA2G2F	0.0208029	0.0164379	4.15156	0.000583244	0.000356668	4.96167
RAC2	-1.72999	2.82115	-4.07576	0.000713878	0.000356668	4.92345
RP4-559A3.7	0.137618	0.320903	4.03776	0.000789832	0.000356668	4.90978
MIR4454	0.0197269	0.0175931	4.03658	0.000792298	0.000356668	4.85172
MEIOB	0.0213048	0.0244379	4.03514	0.000795342	0.000356668	4.83894
FUNDC2P3	0.021337	0.0166586	3.98318	0.000913034	0.000356668	4.81636
AC010761.10	0.0365212	0.0411966	3.95239	0.000990678	0.000356668	4.7556
LRRC6	0.0755303	0.27189	3.93787	0.0010295	0.000356668	4.75424
RP11-1252I4.2	0.0319529	0.0292862	3.93581	0.00103514	0.000356668	4.7523
VN1R85P	0.0684644	0.0868034	3.92839	0.00105567	0.000361876	4.56908
RP11-556G22.1	0.0644601	0.0619897	3.9052	0.00112247	0.000372296	4.52585
C1QB	-7.61199	10.8256	-3.90181	0.00113257	0.000372296	4.47834
MANF	-0.593973	1.49579	-3.89	0.00116847	0.000372296	4.39676
ATF4	-5.63133	16.918	-3.86897	0.00123518	0.000372296	4.34227
CCDC86	-1.16912	6.89036	-3.83742	0.00134231	0.000372296	4.31163
RP11-350G24.1	0.0574889	0.0744897	3.81901	0.00140899	0.000372296	4.30284
RP11-509J21.2	0.0274947	0.021069	3.80224	0.00147256	0.000372296	4.24257
CTD-2532N20.1	0.0757457	0.113586	3.73089	0.00177581	0.000372296	4.22327
FXYD6-FXYD2	0.0195572	0.0162483	3.73013	0.00177933	0.000384822	4.2179
RP11-147L13.7	0.0341385	0.0316034	3.7296	0.00178181	0.000402102	4.18011
FAM86B3P	0.297123	0.538193	3.70584	0.00189612	0.000402102	4.09984
C1QC	-8.19944	11.4953	-3.697	0.00194046	0.0004094	3.96398
IL36G	0.0129808	0.00736897	3.69199	0.00196603	0.000412368	3.96021
PREB	-0.288873	1.89466	-3.66922	0.00208651	0.000421186	3.95714
RP3-468K18.6	-0.180301	0.311469	-3.66385	0.00211594	0.00042792	3.85749
GPR65	-0.916781	1.38468	-3.64881	0.00220051	0.00042792	3.65805
AC007036.6	0.0558563	0.0565828	3.63496	0.00228136	0.00042792	3.61715
PCNA	-3.40919	20.0115	-3.6308	0.00230623	0.00042792	3.55786
ANKRD18B	0.989004	2.3904	3.6161	0.00239612	0.00042792	3.48053
RP11-382B18.4	0.0733298	0.0778345	3.61464	0.0024052	0.00042792	3.28311
LCP1	-3.09028	5.2346	-3.60507	0.0024658	0.00042792	2.77426
C9orf43	0.0198178	0.0185276	3.59247	0.00254784	0.00042792	2.61871
RP11-320P7.1	0.0535909	0.0680172	3.585	0.00259773	0.00042792	2.51656
RP11-789L4.1	0.028888	0.022831	3.58281	0.0026125	0.00042792	2.33834
AC068831.3	0.0514202	0.0854379	3.57537	0.00266344	0.0605258	2.31807
ANGPTL3	0.0377668	0.0534862	3.57193	0.0026873	0.0607206	1.97598

## Sheet: S4_DEG_MADε3ε4.vs.FADε3ε4
Tag	logFC	AveExpr	t	P.Value	adj.P.Val	B
TXLNG2P	8.31254	3.35577	10.396	3.91e-14	8.3e-10	14.6091
EIF1AY	10.319	4.26079	10.3322	4.59e-14	8.3e-10	14.4445
KDM5D	7.35476	3.00151	10.3284	4.64e-14	8.3e-10	14.4347
RPS4Y1	21.7461	8.9903	9.81093	1.75e-13	2.06e-09	13.0803
USP9Y	29.5589	12.1156	9.77621	1.92e-13	2.06e-09	12.9882
RP11-424G14.1	2.69004	1.09787	9.66631	2.55e-13	2.28e-09	12.6957
DDX3Y	35.9232	14.928	9.17601	9.36e-13	7.18e-09	11.3717
CDY4P	0.0920846	0.0332528	8.26816	1.13e-11	7.57e-08	8.84169
TTTY15	0.433679	0.172819	8.03058	2.2e-11	1.31e-07	8.16359
XIST	-26.7962	19.601	-7.8631	3.54e-11	1.9e-07	7.68184
RP11-576C2.1	0.156688	0.0612167	7.81003	4.11e-11	2.01e-07	7.52856
BCORP1	0.0203538	0.00735	7.71656	5.37e-11	2.4e-07	7.49958
TSIX	-200.102	148.013	-7.55939	8.43e-11	3.48e-07	7.49896
ZNF885P	0.129724	0.0526361	7.53373	9.08e-11	3.48e-07	7.49769
HSFY3P	0.321138	0.129867	6.96058	4.81e-10	1.72327e-06	7.49728
TMSB4Y	2.51409	0.985869	6.8836	6.04e-10	2.02604e-06	7.49602
LINC00278	0.0378923	0.0136833	6.51068	1.82e-09	5.74811e-06	7.4952
PCDH11Y	0.247232	0.0968	5.82213	1.43e-08	4.25719e-05	7.49512
SHROOM2P1	0.0247154	0.008925	5.73184	1.87e-08	5.29035e-05	7.49512
NAP1L1P2	0.0768288	0.0300611	5.53196	3.41e-08	9.14482e-05	7.49402
ZFY-AS1	0.0422896	0.0164278	5.51542	3.59e-08	9.14482e-05	7.49366
RP11-304F15.5	0.0373926	0.0245333	5.50109	3.75e-08	9.14482e-05	7.49349
AGKP1	0.0982672	0.0432028	5.40199	5.05e-08	0.000117843	7.49088
GOLGA6L11P	0.0868134	0.0336667	5.30679	6.72e-08	0.000150349	7.49086
GYG2P1	0.0202692	0.00731944	5.2038	9.16e-08	0.000196662	7.48947
ZNF839P1	0.0421154	0.0152083	5.06853	1.37e-07	0.000283732	7.48754
TTTY14	0.706363	0.324967	4.93338	2.06e-07	0.000409455	7.48655
DPPA2P1	0.0126	0.00455	4.86255	2.54e-07	0.00048585	7.48425
MDS2	0.0170799	0.00914167	4.85218	2.62e-07	0.00048585	7.48103
RP11-447M12.2	0.0326916	0.0224444	4.68567	4.31e-07	0.000771051	7.48016
PPP1R12BP1	0.0200565	0.0103861	4.52561	6.92e-07	0.00119885	7.47976
ZFX	-0.682855	1.56285	-4.45766	8.46e-07	0.00141912	7.47943
HDHD1	-2.57143	7.82965	-4.39871	1.00597e-06	0.00163	7.47682
TRIM22	-3.46394	8.74402	-4.38252	1.05498e-06	0.00166597	7.47664
ARSDP1	0.0325769	0.0117639	4.35339	1.14911e-06	0.00171801	7.47578
UTY	0.0211592	0.0105278	4.34677	1.17161e-06	0.00171801	7.47559
RP11-884K10.6	0.0308455	0.0278778	4.3432	1.18393e-06	0.00171801	7.47503
RP11-923I11.7	0.19239	0.358031	4.31199	1.29725e-06	0.00183291	7.47452
TPTE2P6	0.037287	0.0502778	4.21241	1.73477e-06	0.00232873	7.47363
RP11-287J9.1	0.0111538	0.00402778	4.21238	1.73491e-06	0.00232873	7.47331
ZBED1	1.48131	4.73304	4.16693	1.98003e-06	0.00259292	7.47326
RP5-1159O4.1	0.0221796	0.0242528	4.12024	2.26706e-06	0.00286755	7.47275
RP11-74K11.2	0.0333763	0.0357917	4.11232	2.31961e-06	0.00286755	7.47113
TSPEAR-AS1	-0.0157398	0.0115944	-4.10783	2.34997e-06	0.00286755	7.47048
CTSZ	-9.85491	33.4959	-4.09882	2.41205e-06	0.00287789	7.47044
RP11-293E1.2	0.014186	0.00634444	4.08883	2.48269e-06	0.00289778	7.47035
RP11-522M21.3	0.0168692	0.00749167	4.0601	2.69746e-06	0.00308147	7.4685
LRTM1	0.0540431	0.0651417	3.98646	3.33421e-06	0.00372952	7.46794
RPS3AP30	0.041087	0.02305	3.94476	3.7576e-06	0.0040641	7.467
RP13-36G14.4	-1.77275	3.73715	-3.92689	3.95468e-06	0.0040641	7.4666
ODF2L	0.502984	1.83764	3.92548	3.9706e-06	0.0040641	7.46477
GOLGA6L16P	0.0506435	0.0194444	3.92469	3.97963e-06	0.0040641	7.46367
CLDN23	-0.341917	0.631378	-3.91983	4.03534e-06	0.0040641	7.46331
GAPT	-0.0957368	0.134581	-3.9106	4.14306e-06	0.0040641	7.46269
RP11-730K11.1	0.0338582	0.0338222	3.90891	4.16318e-06	0.0040641	7.46196
LINC00277	0.0707207	0.121725	3.86263	4.75022e-06	0.00455436	7.46015
RP11-506M13.3	0.420702	1.23897	3.84497	4.99487e-06	0.0047049	7.46003
ABCF2P1	0.0517712	0.0472778	3.83545	5.13175e-06	0.0047505	7.45982
AL132709.8	0.154446	0.221503	3.78322	5.95024e-06	0.00541482	7.45967
EPHA10	0.362881	0.549675	3.76949	6.18563e-06	0.00553521	7.45927
RP11-114F10.3	0.0376773	0.0336361	3.76023	6.34951e-06	0.00558871	7.45835
THPO	0.418621	1.08266	3.74167	6.6907e-06	0.00561792	7.45669
RP11-154B12.3	0.0321559	0.0241944	3.73179	6.87956e-06	0.00561792	7.45527
RP13-614K11.2	0.0368291	0.0227472	3.72802	6.95299e-06	0.00561792	7.45502
AC062028.1	0.20189	0.358361	3.72218	7.0681e-06	0.00561792	7.45181
RSPH1	0.139735	0.297556	3.71139	7.28597e-06	0.00561792	7.45067
CCDC14	0.268126	1.2871	3.70974	7.3198e-06	0.00561792	7.45019
WI2-2334D6.1	0.117617	0.226825	3.70731	7.36993e-06	0.00561792	7.44939
TTLL9	0.0127324	0.00985	3.70295	7.46079e-06	0.00561792	7.44899
ZNRF3-IT1	0.0246806	0.0157472	3.69362	7.65878e-06	0.00561792	7.44891
RP11-573D15.9	0.360123	0.880875	3.68843	7.77121e-06	0.00561792	7.44713
CBX1P1	0.0341241	0.0301139	3.68753	7.79071e-06	0.00561792	7.44682
AC011754.1	0.0207033	0.0135806	3.68549	7.83542e-06	0.00561792	7.44561
PSME1	-4.8563	23.4495	-3.68355	7.87818e-06	0.00561792	7.44524
CLUAP1	0.407005	1.41033	3.68096	7.93556e-06	0.00561792	7.44438
LZIC	-0.0800321	0.322778	-3.68021	7.95221e-06	0.00561792	7.44388
HNRNPDL	30.9918	147.762	3.67233	8.12985e-06	0.00566883	7.44365
RP4-559A3.7	0.135157	0.302081	3.65972	8.42194e-06	0.00577299	7.44128
RP11-108B14.5	0.0173244	0.00957778	3.6561	8.50782e-06	0.00577299	7.44055
RP11-325O24.1	0.0112619	0.00489722	3.64205	8.84843e-06	0.00577299	7.43976
RP11-680F20.10	0.0238548	0.0345056	3.64008	8.89741e-06	0.00577299	7.43958
LINC00279	0.00910769	0.00328889	3.63466	9.03287e-06	0.00577299	7.43885
APEX2	-1.00886	7.71517	-3.62677	9.23407e-06	0.00577299	7.43754
TAS2R10	0.0963351	0.153483	3.61918	9.43157e-06	0.00577299	7.43551
KB-1460A1.2	0.00918462	0.00331667	3.61827	9.45546e-06	0.00577299	7.43514
LINC00907	0.0124572	0.0115028	3.61666	9.4982e-06	0.00577299	7.43505
LLNLF-65H9.1	0.145561	0.108703	3.6096	9.68661e-06	0.00577299	7.43501
HSF1	-3.89402	23.6145	-3.60442	9.82734e-06	0.00577299	7.43486
IFT20	0.0680993	0.207831	3.6044	9.8281e-06	0.00577299	7.43478
RP11-62H20.1	0.0401281	0.0468472	3.6029	9.86918e-06	0.00577299	7.43316
RP11-15H20.6	0.319211	1.14651	3.60227	9.88639e-06	0.00577299	7.43197
PSMA6P1	0.0489813	0.0371833	3.60207	9.89207e-06	0.00577299	7.43137
DSG3	0.0554977	0.0805278	3.58982	1.02349e-05	0.00590882	7.43051
RP11-346E8.1	0.0493187	0.0399139	3.57323	1.07174e-05	0.00612155	7.4302
RP11-347C18.3	-0.0294127	0.0523222	-3.53524	1.19068e-05	0.00665418	7.43008
CKLF	-0.571447	2.15355	-3.5328	1.19876e-05	0.00665418	7.42904
SH2D4A	-0.87201	2.08683	-3.53177	1.20217e-05	0.00665418	7.42445
ZNF480	-0.167765	0.448683	-3.52074	1.23936e-05	0.00678642	7.42175
TMC2	0.293461	0.881842	3.51726	1.25134e-05	0.00678642	7.42148
ZDHHC20P3	0.0253538	0.0243556	3.50924	1.27934e-05	0.00684465	7.41916
RP11-556G22.1	0.0578776	0.0558611	3.50691	1.28757e-05	0.00684465	7.41893
PDIA4	-12.7147	28.4937	-3.50106	1.30849e-05	0.00688768	7.41874
KDM6A	-0.776264	2.7308	-3.491	1.34529e-05	0.0070126	7.41741
GUSBP5	0.0215401	0.0212306	3.48131	1.38164e-05	0.00713282	7.41393
RP11-169D4.1	0.365579	0.706128	3.47442	1.40806e-05	0.00718495	7.41271
GRAMD4P7	0.0539435	0.0260361	3.47027	1.42417e-05	0.00718495	7.41171
RP5-1119D9.4	0.0583592	0.0722611	3.46828	1.43201e-05	0.00718495	7.41159
NLGN4Y-AS1	0.0159742	0.006925	3.46263	1.45437e-05	0.00718495	7.40981
SMC1A	-13.9779	61.8655	-3.46156	1.45864e-05	0.00718495	7.40875
RP11-60A24.3	0.0280074	0.0336833	3.44975	1.50668e-05	0.00730918	7.40855
USP17L16P	0.0117247	0.00528611	3.44868	1.51109e-05	0.00730918	7.40756
LINC00943	0.162508	0.215714	3.4417	1.54029e-05	0.00731595	7.40695
HTR6	0.376788	0.681536	3.43924	1.5507e-05	0.00731595	7.40681
ARSFP1	0.0168244	0.00729722	3.43359	1.57485e-05	0.00731595	7.40622
LRRC37A	0.0146271	0.00834722	3.43254	1.57938e-05	0.00731595	7.40522
AC009960.4	0.0229866	0.0118833	3.43226	1.58062e-05	0.00731595	7.40473
DDX3X	-19.6245	70.8686	-3.42777	1.60012e-05	0.00734289	7.40243
ZNF736P9Y	0.0438	0.0158167	3.42076	1.6311e-05	0.00742163	7.4024
ERP29P1	0.0279247	0.0271361	3.41323	1.66497e-05	0.00751207	7.40116
KCNV2	0.118322	0.162936	3.40678	1.69455e-05	0.00755384	7.39741
DNM1P35	0.204648	0.399783	3.4051	1.70236e-05	0.00755384	7.39708
CDKN2B	-1.64787	4.16502	-3.39837	1.73385e-05	0.0076305	7.39701
RP11-390D11.1	0.0198686	0.0121139	3.39083	1.76985e-05	0.00766716	7.39487
AP000936.1	0.0455104	0.0778778	3.3882	1.78258e-05	0.00766716	7.39358
RP11-632K20.2	-0.19335	0.189844	-3.38652	1.79077e-05	0.00766716	7.39271
GYPA	0.0098087	0.00483333	3.3835	1.80555e-05	0.00766716	7.39227
RP11-307L14.2	0.0505569	0.0653306	3.38187	1.81358e-05	0.00766716	7.38917
RP11-1151B14.3	0.0150047	0.00764444	3.37569	1.84431e-05	0.00770842	7.3878
IL10RB	-1.57751	7.17695	-3.37415	1.85205e-05	0.00770842	7.38529
CD79A	-0.0459967	0.0715944	-3.36616	1.89268e-05	0.00780391	7.37979
KRT19P4	0.0145077	0.00523889	3.36182	1.91511e-05	0.00780391	7.37708
RP11-429E11.2	0.0456431	0.0536083	3.36115	1.9186e-05	0.00780391	7.37698
RP11-265N6.4	0.0110766	0.00596944	3.3454	2.00234e-05	0.00807418	7.37666
GALM	-1.13094	3.84966	-3.34305	2.01512e-05	0.00807418	7.3754
C9orf43	0.016792	0.0185333	3.33752	2.04555e-05	0.00813536	7.37398
RP11-138H10.2	0.0120739	0.00918611	3.33257	2.07312e-05	0.00813537	7.37325
RP11-734E19.1	0.023411	0.0167583	3.32733	2.10271e-05	0.00813537	7.37205
CYP4F29P	0.0478502	0.0496444	3.32575	2.11175e-05	0.00813537	7.37176
COL10A1	0.218271	0.485503	3.32397	2.12189e-05	0.00813537	7.37135
TMEM176B	-0.275496	0.713211	-3.32363	2.12384e-05	0.00813537	7.36986
RP11-326C3.11	-0.0141408	0.0119806	-3.32144	2.13646e-05	0.00813537	7.36817
IFNGR1	-9.58782	37.5512	-3.31703	2.16207e-05	0.00817491	7.36777
ATP6V1C2	0.174634	0.347167	3.30696	2.22167e-05	0.00834153	7.36586
LINC00630	0.0221652	0.0345389	3.29387	2.30146e-05	0.00845679	7.36564
RP11-315J22.5	0.0142676	0.0113	3.29007	2.32512e-05	0.00845679	7.36483
SLC1A6	0.145051	0.314636	3.28986	2.32641e-05	0.00845679	7.36407
AC005592.2	-0.0124321	0.0108889	-3.28872	2.33357e-05	0.00845679	7.36128
ZNF720	0.786062	2.82666	3.28688	2.34519e-05	0.00845679	7.35292
CTD-2293H3.1	0.0743187	0.160542	3.28661	2.34688e-05	0.00845679	7.35149
GIMAP2	-1.28394	3.27828	-3.27559	2.41744e-05	0.008653	7.35001
RPS6KL1	1.01576	4.62622	3.27187	2.44174e-05	0.00868209	7.34963
BRD7P5	0.0439599	0.0302222	3.2612	2.51273e-05	0.00871666	7.34883
RP4-610C12.3	0.314667	0.461117	3.25849	2.53104e-05	0.00871666	7.34676
KALP	0.00970502	0.00466111	3.25637	2.54545e-05	0.00871666	7.34217
CTD-2224J9.8	0.0198368	0.0188111	3.25314	2.56763e-05	0.00871666	7.34056
ZNF701	-0.210428	0.882586	-3.24295	2.63868e-05	0.00871666	7.34019
TCF19	-0.135436	0.304736	-3.24258	2.64125e-05	0.00871666	7.33987
CTD-2185K10.1	0.0132465	0.00721389	3.24251	2.64175e-05	0.00871666	7.33936
RP13-210D15.4	0.0106492	0.00641944	3.24103	2.65222e-05	0.00871666	7.3376
AC012507.3	0.144508	0.417244	3.24078	2.65399e-05	0.00871666	7.33665
ASIC1	6.71366	25.9872	3.23982	2.66082e-05	0.00871666	7.33665
ANKRD26P3	0.134382	0.131853	3.23765	2.67632e-05	0.00871666	7.33599
MTA3	0.0231605	0.0452722	3.2376	2.67672e-05	0.00871666	7.33508
RP11-253I19.4	0.0331268	0.0461972	3.2365	2.68459e-05	0.00871666	7.33451
C15orf54	0.0121766	0.00646667	3.23366	2.70507e-05	0.00871666	7.33435
JPX	-0.430369	1.75595	-3.23138	2.72155e-05	0.00871666	7.33401
RP5-1148A21.3	0.12889	0.227731	3.23085	2.72548e-05	0.00871666	7.33307
RP11-269G24.3	0.0265294	0.0241583	3.23057	2.72746e-05	0.00871666	7.3324
RP11-39K24.14	0.0378639	0.0349861	3.22546	2.765e-05	0.00874067	7.33234
RP11-768G7.2	0.0161241	0.0242139	3.22234	2.78813e-05	0.00874067	7.33106
MRPL21	0.0878933	0.223131	3.22206	2.79019e-05	0.00874067	7.33052
MED15P5	-0.040912	0.0513306	-3.21989	2.80638e-05	0.00874067	7.32885
OR10Y1P	0.0121214	0.005925	3.21777	2.82232e-05	0.00874067	7.32856
RP11-959F10.5	0.029014	0.0355556	3.21434	2.84829e-05	0.00874067	7.32736
LIPJ	0.0696324	0.0939972	3.21426	2.84893e-05	0.00874067	7.32597
RP11-408A13.1	0.115246	0.199286	3.21155	2.86955e-05	0.0087464	7.32523
AC022486.1	0.0178204	0.00759167	3.20975	2.88338e-05	0.0087464	7.32496
RP11-613D13.4	0.00877124	0.00425	3.20648	2.90861e-05	0.00877337	7.32422
RP11-352E6.1	0.0186171	0.007775	3.19123	3.02914e-05	0.0088734	7.32237
PRPF38B	-0.153804	0.582194	-3.19103	3.03072e-05	0.0088734	7.31879
CCDC18	-0.442643	2.28336	-3.18883	3.04848e-05	0.0088734	7.31843
RP11-329J18.4	0.0504421	0.07225	3.18783	3.05663e-05	0.0088734	7.31741
VPS37C	-2.45942	17.4605	-3.18151	3.10836e-05	0.0088734	7.31681
SYNGAP1	1.38505	5.04646	3.17028	3.20244e-05	0.0088734	7.3156
RP11-304F15.6	0.0145043	0.00933333	3.16858	3.2169e-05	0.0088734	7.31496
ABHD4	-0.846949	2.24365	-3.16481	3.24922e-05	0.0088734	7.31463
RN7SKP38	0.00983344	0.00509444	3.16161	3.2769e-05	0.0088734	7.31279
RP11-108M9.4	-0.245698	0.658889	-3.15896	3.29999e-05	0.0088734	7.30965
PLCXD1	3.85439	7.86554	3.15782	3.30994e-05	0.0088734	7.309
TMEM43	-6.31463	45.0243	-3.15367	3.34652e-05	0.0088734	7.30887
SLC7A6OS	-0.378609	2.40616	-3.15079	3.37216e-05	0.0088734	7.30714
TNFSF8	-0.0833191	0.113278	-3.14963	3.38249e-05	0.0088734	7.30595
HAUS1	-0.756997	3.97781	-3.14912	3.38705e-05	0.0088734	7.30404
TTC3-AS1	0.0563458	0.0716167	3.149	3.38811e-05	0.0088734	7.30399
CCDC137	-1.02365	8.55341	-3.14888	3.38921e-05	0.0088734	7.30328
CTD-3247F14.2	0.334635	0.494067	3.14764	3.40033e-05	0.0088734	7.30116
RP11-259G18.3	0.305804	0.199594	3.14451	3.42863e-05	0.0088734	7.29793
CDKN2AIP	-0.109075	0.544194	-3.14355	3.43736e-05	0.0088734	7.2979
RP11-382B18.4	0.0553562	0.0860028	3.14228	3.44889e-05	0.0088734	7.29679
RP11-411B10.3	0.031698	0.0392639	3.13803	3.48779e-05	0.0088734	7.29501
AC004947.2	0.0499799	0.0530222	3.13379	3.52707e-05	0.0088734	7.29229
RN7SL188P	0.0131926	0.00559444	3.1332	3.53259e-05	0.0088734	7.29144
BLOC1S5	-0.457132	2.2498	-3.1277	3.58426e-05	0.0088734	7.2853
CHRM3-AS2	0.116723	0.17615	3.12535	3.60651e-05	0.0088734	7.28304
RP1-151B14.6	0.060403	0.0703861	3.12202	3.63828e-05	0.0088734	7.28061
SNAP25-AS1	0.0408843	0.0719333	3.11121	3.74335e-05	0.0088734	7.28048
ARSEP1	0.00858963	0.00425833	3.10915	3.76368e-05	0.0088734	7.28
TMEM132B	13.1914	40.6036	3.10821	3.77309e-05	0.0088734	7.2786
CTB-1I21.1	0.0430849	0.0458889	3.10658	3.78929e-05	0.0088734	7.27843
RP11-863P13.4	1.89404	4.42824	3.10503	3.8047e-05	0.0088734	7.27792
MS4A7	-0.987111	1.42141	-3.10357	3.81942e-05	0.0088734	7.27721
PTBP2	1.74226	9.47029	3.10132	3.84207e-05	0.0088734	7.27709
RP11-20P5.2	0.0739689	0.0934806	3.10089	3.84635e-05	0.0088734	7.27688
PCNA	-3.52026	20.5164	-3.09849	3.87072e-05	0.0088734	7.27653
RP1-296G17.3	0.0319699	0.0442056	3.09647	3.89133e-05	0.0088734	7.27156
CD24P4	0.00595385	0.00215	3.09392	3.91747e-05	0.0106481	7.27042
LMAN2	-4.5322	24.5077	-3.09316	3.9253e-05	0.0106481	7.26908
MSR1	-1.82773	2.25234	-3.09178	3.93948e-05	0.0106481	7.26866
CD74	-0.56264	1.1968	-3.09102	3.94732e-05	0.0106481	7.26855
HCG17	0.100833	0.139394	3.08834	3.97528e-05	0.0106481	7.26839
GALNT11	0.107576	0.250056	3.08516	4.00853e-05	0.0106481	7.26795
CTD-2266L18.1	0.00671538	0.002425	3.08367	4.02417e-05	0.0106481	7.26751
ZNF346-IT1	0.206733	0.491367	3.08347	4.02632e-05	0.0106481	7.26744
RP11-124K4.1	0.00617692	0.00223056	3.08246	4.03702e-05	0.0106481	7.26722
ARGLU1	0.130419	0.478331	3.07957	4.0677e-05	0.0106481	7.26534
SRY	0.00607692	0.00219444	3.07901	4.07366e-05	0.0106481	7.26013
SLC39A10	0.00673077	0.00243056	3.07626	4.1031e-05	0.0106481	7.2579
RP11-373J21.1	0.0061	0.00220278	3.07579	4.10821e-05	0.0106481	7.25656
RAB8A	-1.7325	14.0331	-3.07231	4.14579e-05	0.0106481	7.25611
RP1-172N19.3	0.0073	0.00263611	3.07111	4.15883e-05	0.0106481	7.25466
IRF9	-0.166922	0.481883	-3.07109	4.15904e-05	0.0106481	7.25462
RP5-1170D6.1	0.00955385	0.00345	3.07096	4.16046e-05	0.0186341	7.2522
CTD-2562J17.4	0.0410057	0.077525	3.07041	4.16647e-05	0.0186341	7.25146
RN7SL567P	0.00657692	0.002375	3.06957	4.1756e-05	0.0186341	7.25056
MOXD1	2.35862	5.7029	3.06764	4.19675e-05	0.0186341	7.25055
RP11-474I11.8	0.0202585	0.0187417	3.06728	4.20074e-05	0.0186341	7.2492
VILL	1.31619	5.43832	3.06597	4.21517e-05	0.0186341	7.24874
RP1-127H14.3	0.026103	0.0203	3.06488	4.22714e-05	0.0186341	7.24682
NPIPB7	-0.0790719	0.127703	-3.06061	4.27457e-05	0.0186341	7.24634
FAM211A	1.03622	3.99471	3.06058	4.27494e-05	0.0186341	7.24586
HIRIP3	-1.43465	12.2052	-3.06056	4.27517e-05	0.0186341	7.24484
EIF2S3	-8.54333	51.9223	-3.05832	4.30028e-05	0.0186341	7.24468
TCERG1	5.85468	22.7319	3.05819	4.30176e-05	0.0186341	7.24428
GABRR1	0.00716154	0.00258611	3.0579	4.30504e-05	0.0186341	7.24324
RP4-737E23.2	0.0946625	0.197475	3.05452	4.3432e-05	0.0186341	7.24164
RP11-526P5.2	0.00701538	0.00253333	3.05323	4.35781e-05	0.0186341	7.23819
RP11-959I15.4	0.00776923	0.00280556	3.05079	4.38568e-05	0.0186341	7.23753
CCNG1	-1.85466	7.60852	-3.05071	4.38654e-05	0.0186341	7.23638
CNPPD1	-5.10254	30.5745	-3.04868	4.40991e-05	0.0186341	7.23501
NALCN-AS1	0.13812	0.656933	3.0475	4.42354e-05	0.0186341	7.23376
AADAT	1.5222	7.22253	3.04734	4.42533e-05	0.0186341	7.2312
WDFY4	-0.061687	0.114311	-3.04374	4.46704e-05	0.0186341	7.23084
RP11-909M7.3	0.363454	0.869047	3.04311	4.47439e-05	0.0186341	7.23019
RP11-798K23.3	0.00970803	0.00433611	3.03741	4.54134e-05	0.0186341	7.22871
CD68	-3.06256	5.87963	-3.03637	4.55368e-05	0.0186341	7.22866
HOXC4	-0.0212545	0.0324639	-3.0356	4.5629e-05	0.0186341	7.22837
SNX5P1	0.0196023	0.0169917	3.03513	4.5684e-05	0.0301695	3.22791
CYP4F35P	0.561585	1.04456	3.03403	4.5816e-05	0.0301695	3.22731
ACOT12	0.0365823	0.0519972	3.03401	4.58182e-05	0.0301695	3.22662
CTC-575C13.2	0.0266863	0.0335889	3.0339	4.58309e-05	0.0301695	3.22644
TTTY10	0.0120435	0.00550556	3.03275	4.59678e-05	0.0301695	3.22296
TRAV8-1	0.0176094	0.00931111	3.029	4.64195e-05	0.0301695	3.21936
RP11-64C12.4	0.0147043	0.00760556	3.0285	4.64796e-05	0.0301695	3.21784
AP001628.7	0.00693077	0.00250278	3.02839	4.64925e-05	0.0301695	3.21724
RP11-325L7.1	0.072408	0.132778	3.02603	4.6779e-05	0.0301695	3.21473
RP1-63G5.5	0.849516	1.7069	3.02502	4.69017e-05	0.0301695	3.21395
RP11-85G20.1	-0.0876555	0.188094	-3.02475	4.6935e-05	0.0301695	3.21394
AC002519.6	0.0154408	0.0227889	3.02464	4.6948e-05	0.0301695	3.21326
B2M	-16.6911	56.0112	-3.02337	4.71034e-05	0.0301695	3.20823
UMPS	-0.875321	4.64652	-3.02198	4.72748e-05	0.0301695	3.20734
RP11-18H21.3	0.00750769	0.00271111	3.0204	4.74693e-05	0.0301695	3.2071
ANKRD20A9P	0.0630786	0.0733306	3.01748	4.783e-05	0.0301695	3.20671
GIMAP6	-3.55367	7.64584	-3.01623	4.79855e-05	0.0301695	3.20657
MT1M	-22.4555	49.7035	-3.01616	4.79941e-05	0.0301695	3.20363
RP11-707O23.5	0.650648	0.387869	3.01472	4.81748e-05	0.0301695	3.20357
ASMTL	0.462587	1.19549	3.0137	4.83028e-05	0.0301695	3.19775
EHD2	-9.46255	26.5548	-3.01358	4.83167e-05	0.0301695	3.19769
SYP-AS1	0.0468809	0.0484944	3.0127	4.84271e-05	0.0301695	3.19707
ZSCAN1	0.32832	0.892786	3.01199	4.8517e-05	0.0301695	3.19608
APOBEC3C	-1.37531	3.32382	-3.01176	4.85465e-05	0.0301695	3.19577
RP11-357D18.1	0.00682308	0.00246389	3.01006	4.87611e-05	0.0301695	3.19541
RMRP	0.892817	1.45423	3.01003	4.8764e-05	0.0301695	3.19491
LINC00970	0.0379813	0.0544111	3.00846	4.8964e-05	0.0301695	3.19463
TRIM17	0.128537	0.327725	3.00793	4.90312e-05	0.0301695	3.19276
PAFAH2	-1.44073	6.33909	-3.00676	4.91795e-05	0.0301695	3.19215
FAM90A25P	0.0914749	0.13145	3.0052	4.93788e-05	0.0301695	3.19013
CTC-552D5.1	0.0408522	0.0419	3.00327	4.96274e-05	0.0301695	3.18958
XXbac-B476C20.11	0.0101753	0.00432222	3.00265	4.9707e-05	0.0301695	3.18928
NLRP9P	0.0770475	0.116344	3.00195	4.97965e-05	0.0301695	3.18729
SRSF5	1.84793	7.90772	3.00181	4.98145e-05	0.0301695	3.184
APOBEC3H	0.0391595	0.0720583	3.00116	4.98995e-05	0.0301695	3.18351
AC007255.8	0.0563629	0.083875	3.00012	5.00338e-05	0.0301695	3.18276
AC112229.7	1.91069	4.64906	2.99927	5.01444e-05	0.0301695	3.17889
CTD-2540M10.1	0.0549783	0.103375	2.99632	5.05285e-05	0.0301695	3.17763
MYOM2	3.03889	9.49284	2.99596	5.05754e-05	0.0301695	3.17641
ADAMTS19	0.665604	2.00225	2.99457	5.07584e-05	0.0301695	3.17592
CYP2G1P	0.114103	0.216147	2.99275	5.09976e-05	0.0301695	3.17577
GIMAP7	-4.36804	9.93977	-2.9918	5.11228e-05	0.0301695	3.17571
POLQ	0.0582167	0.121244	2.99135	5.11834e-05	0.0301695	3.17523
NOX5	0.364195	0.461989	2.98948	5.14306e-05	0.0301695	3.17492
DGKA	2.36663	7.43677	2.98892	5.15055e-05	0.0301695	3.17464
SULT1A1	0.277081	0.818522	2.9881	5.16152e-05	0.0301695	3.1741
FRG1B	2.45797	6.63743	2.98801	5.16271e-05	0.0301695	3.17259
PFKFB4	-1.49723	7.09418	-2.98626	5.18618e-05	0.0301695	3.1721
CTC-471C19.1	0.889735	1.33919	2.98612	5.18805e-05	0.0301695	3.17122
RHBDD1	-1.4007	7.40478	-2.98611	5.18812e-05	0.0301695	3.17101
TBXAS1	-0.0350007	0.1054	-2.98549	5.19642e-05	0.0301695	3.17098
RP11-18D7.2	0.00779231	0.00281389	2.98508	5.20192e-05	0.0301695	3.16953
ABCB11	0.0416368	0.0433833	2.98459	5.20861e-05	0.0301695	3.16922
RPL7P22	0.0154017	0.00921389	2.98349	5.22334e-05	0.0301695	3.16758
UPF3AP2	-0.0466973	0.0903806	-2.9831	5.22865e-05	0.0301695	3.16644
RP13-560N11.1	0.00949565	0.00483333	2.98271	5.23391e-05	0.0301695	3.1652
TRIM21	-1.23796	3.27823	-2.98041	5.26519e-05	0.0301695	3.16152
LIMS1	-0.0638365	0.208731	-2.9791	5.28305e-05	0.0301695	3.16046
RP11-21G15.1	0.150241	0.298697	2.97908	5.28328e-05	0.0301695	3.15887
RP11-434D2.6	-0.0241672	0.0295556	-2.9788	5.28707e-05	0.0301695	3.15499
RP11-27G22.1	0.00840803	0.00386667	2.97693	5.31262e-05	0.0301695	3.15483
CDK2AP2	-5.4719	14.9458	-2.97675	5.31512e-05	0.0301695	3.15102
CD79B	-0.0323829	0.0448583	-2.97634	5.32077e-05	0.0301695	3.15033
CIR1P2	0.126156	0.179039	2.96978	5.41158e-05	0.0301695	3.14684
ERVK13-1	0.373539	1.09575	2.96811	5.43497e-05	0.0301695	3.14623
TMEM232	0.0904281	0.279111	2.96796	5.4371e-05	0.0301695	3.14605
EIF3KP1	0.043811	0.058225	2.96691	5.45189e-05	0.0301695	3.14372
RP11-235D19.2	0.0238612	0.0262861	2.96603	5.46424e-05	0.0301695	3.14258
RSL24D1P9	0.0133167	0.00663056	2.96189	5.52277e-05	0.0301695	3.14145
C3AR1	-2.99396	5.23658	-2.96162	5.52665e-05	0.0301695	3.1401
ATL3	-13.9109	52.2768	-2.96067	5.54029e-05	0.0301695	3.1391
IFITM1	-8.9001	17.7714	-2.95835	5.57346e-05	0.0301695	3.13423
RP11-15H20.5	2.83822	10.5409	2.95796	5.57909e-05	0.0301695	3.13347
CCNB1IP1	0.120034	0.412119	2.95452	5.62865e-05	0.0301695	3.13229
CPVL	-2.19703	3.97976	-2.95341	5.64473e-05	0.0301695	3.13144
RPS27L	-3.17192	14.7792	-2.95272	5.65478e-05	0.0301695	3.13012
PPIB	-10.1771	53.9506	-2.95198	5.66556e-05	0.0301695	3.12978
RP6-191P20.4	0.663353	1.22432	2.94956	5.70086e-05	0.0301695	3.12846
RP11-21A7A.3	0.166953	0.602328	2.94944	5.70271e-05	0.0301695	3.12789
AC012506.2	0.0232154	0.0150833	2.94811	5.72222e-05	0.0301695	3.12586
ASXL3	2.89978	9.74233	2.94745	5.73196e-05	0.0301695	3.12465
TMEM176A	-0.232693	0.553181	-2.94162	5.81841e-05	0.0301695	3.12427
KLRAP1	0.0211709	0.0471972	2.93932	5.85301e-05	0.0301695	3.12406
DNAJC1	-0.0552314	0.179694	-2.9368	5.89097e-05	0.0301695	3.12316
RP11-320H14.1	4.07298	13.5676	2.93456	5.92491e-05	0.0301695	3.12186
HNRNPM	-0.0712258	0.276036	-2.93431	5.92872e-05	0.0301695	3.12024
RAB32	-1.20377	3.63549	-2.93366	5.93852e-05	0.0301695	3.11779
SLC10A3	-0.232718	1.44265	-2.93298	5.94891e-05	0.0301695	3.11681
FAM224B	0.0160846	0.00580833	2.93183	5.96652e-05	0.0301695	3.11674
LL22NC03-N64E9.1	-0.0159508	0.0143139	-2.9306	5.98541e-05	0.0301695	3.11383
ESPL1	-0.0625462	0.129714	-2.93035	5.98923e-05	0.0301695	3.11268
RAB42	-0.275368	0.538583	-2.92751	6.03303e-05	0.0301695	3.11159
ARHGAP11B	-0.0187669	0.0165361	-2.92728	6.0365e-05	0.0301695	3.11157
GS1-393G12.14	-0.0568177	0.0979694	-2.92629	6.05184e-05	0.0301695	3.10831
RPS4X	-55.6656	255.889	-2.92508	6.07062e-05	0.0301695	3.10797
C19orf82	-0.173246	0.821569	-2.92453	6.07915e-05	0.0301695	3.10593
ANKRD30BP1	0.0460559	0.0349139	2.92445	6.08044e-05	0.0301695	3.10571
RP11-561N12.5	-0.082891	0.227689	-2.92444	6.08057e-05	0.0328316	3.10237
RP3-468K18.6	-0.164254	0.312217	-2.92402	6.08712e-05	0.0328316	3.09997
PIAS2	0.679696	1.98531	2.92285	6.10546e-05	0.0328316	3.09981
WAC-AS1	4.52537	12.3884	2.92261	6.10916e-05	0.0328316	3.09843
MED20	-0.733928	3.88334	-2.92204	6.11805e-05	0.0328316	3.09727
AC005355.2	-0.0312097	0.0349472	-2.92161	6.12492e-05	0.0328316	3.09545
MIR4454	0.0146525	0.0170694	2.92159	6.12521e-05	0.0328316	3.09542
CTSS	-4.51259	8.78752	-2.92123	6.13076e-05	0.0328316	3.09436
RP2	-2.05324	7.65617	-2.92089	6.13614e-05	0.0363809	3.09244
RP1-309H15.2	0.0209656	0.0186361	2.92018	6.14729e-05	0.0363809	3.09243
RP11-258F22.2	0.0164375	0.0123444	2.91799	6.18186e-05	0.0363809	3.09189
FSIP1	0.264344	0.798944	2.91453	6.23679e-05	0.0363809	3.0915
HAUS4	-0.0350813	0.0870361	-2.91443	6.23853e-05	0.0363809	3.09004
CALR	-20.5044	81.7723	-2.91294	6.26222e-05	0.0363809	3.08906
RP5-1186N24.3	0.0487602	0.0676861	2.91258	6.26797e-05	0.0363809	3.08531
NBEAP1	0.17943	0.317703	2.90652	6.36582e-05	0.0363809	3.08196
MLTK	-3.3082	13.4036	-2.90609	6.37292e-05	0.0363809	3.08009
FAM8A4P	0.0137518	0.00728333	2.90606	6.37342e-05	0.0363809	3.08
STARD4-AS1	0.920882	2.13787	2.90591	6.37584e-05	0.0390429	3.07954
RN7SKP209	0.0092	0.00332222	2.90547	6.38303e-05	0.0390429	3.07948
SYAP1	-5.95508	44.5235	-2.90365	6.41274e-05	0.0390429	3.07851
CICP9	-0.0458756	0.0721556	-2.90351	6.41503e-05	0.0390429	3.07728
RP13-631K18.2	0.0231508	0.0219861	2.90246	6.4322e-05	0.0390429	3.07665
RP11-386I14.3	0.00999967	0.00478056	2.89921	6.48587e-05	0.0390429	3.07547
VDAC1P4	0.0210987	0.0190972	2.8984	6.49923e-05	0.0390429	3.0725
C1orf95	29.9626	77.2462	2.89837	6.49967e-05	0.0390429	3.07025
SLC24A5	0.143717	0.30445	2.89666	6.52809e-05	0.0390429	3.06731
RAD23BP1	0.0410368	0.0552667	2.89558	6.54609e-05	0.0390429	3.06712
DACT3-AS1	0.0371234	0.0846361	2.89433	6.56701e-05	0.0390429	3.06675
ACTN4P2	0.0402348	0.0440944	2.89412	6.57063e-05	0.0390429	3.0654
RPL23AP12	0.0110398	0.00520833	2.89236	6.60021e-05	0.0390429	3.06522
RP11-407P2.1	0.0205589	0.0221806	2.89175	6.61037e-05	0.0390429	3.06222
USP17L2	0.0519338	0.0647278	2.89119	6.61979e-05	0.0390429	3.06016
ST14	-1.00506	1.78295	-2.88864	6.66304e-05	0.0390429	3.0598
HSPD1P1	-0.115734	0.304703	-2.88843	6.66653e-05	0.0390429	3.05898
BCL2L15	0.285952	0.910608	2.88576	6.71206e-05	0.0390429	3.0589
SURF4	-0.0366184	0.118603	-2.88333	6.75366e-05	0.0390429	3.05685
NUSAP1	-0.0832552	0.204514	-2.88303	6.75883e-05	0.0390429	3.05434
PBX2	5.88946	50.7107	2.88176	6.7807e-05	0.0390429	3.047
RP11-167J8.3	0.00858896	0.00409722	2.8786	6.83555e-05	0.0390429	3.04637
KIFC1	-0.154962	0.310581	-2.8766	6.87032e-05	0.0390429	3.04565
C1QC	-6.96658	11.5913	-2.87527	6.89359e-05	0.0390429	3.04532
AC019118.2	0.192183	0.391417	2.87439	6.90904e-05	0.0390429	3.04432
SLC1A5	-0.402664	0.87565	-2.87436	6.90957e-05	0.0390429	3.04368
CTB-4E7.1	0.0118635	0.00536667	2.87429	6.91083e-05	0.0390429	3.04368
RP11-80I15.1	0.0343819	0.0458722	2.87147	6.9605e-05	0.0390429	3.04332
SLC35A4	-1.62965	9.82307	-2.86734	7.034e-05	0.0390429	3.03767
LINC00636	0.0735662	0.144392	2.86713	7.03763e-05	0.0390429	3.03731
MAPKAPK5	-0.0399739	0.119239	-2.86673	7.04479e-05	0.0390429	3.03713
ZNF616	-0.314018	1.73009	-2.86419	7.09031e-05	0.0390429	3.03703
GBP1P1	-0.0822147	0.166872	-2.86207	7.12872e-05	0.0390429	3.03388
HLA-B	-10.0142	27.1094	-2.85999	7.16644e-05	0.0390429	3.03192
RP11-475J5.10	0.00943846	0.00340833	2.85832	7.19673e-05	0.0390429	3.0303
COL6A6	0.108756	0.295725	2.85648	7.23048e-05	0.0390429	3.02996
WNT8A	0.0367304	0.0513333	2.85378	7.2801e-05	0.0390429	3.02891
AC016722.3	0.0265361	0.0239694	2.85168	7.31895e-05	0.0390429	3.02698
CTD-2560E9.3	0.161486	0.286436	2.85146	7.32294e-05	0.0390429	3.02597
RP11-266O8.1	0.0311147	0.084775	2.85129	7.32605e-05	0.0390429	3.02594
TSLP	-0.0142328	0.0127778	-2.85024	7.3457e-05	0.0390429	3.02492
C6orf99	-0.0384194	0.0788611	-2.85002	7.34965e-05	0.0390429	3.02397
RP11-259G18.2	0.0613846	0.0587667	2.84687	7.40851e-05	0.0390429	3.02297
CTA-929C8.8	0.0794769	0.1248	2.84498	7.44405e-05	0.0390429	3.02262
RP11-388M20.6	0.036399	0.0365528	2.84213	7.49795e-05	0.0390429	3.02057
GCNT3	0.0141773	0.01415	2.84206	7.4993e-05	0.0390429	3.01616
RP11-686G23.2	0.0199612	0.0194778	2.84038	7.53116e-05	0.0390429	3.01584
TMX2	0.0184722	0.0701444	2.83935	7.55088e-05	0.0390429	3.01537
DLX4	0.0521388	0.0631583	2.83832	7.5705e-05	0.0390429	3.01403
RP11-1072C15.4	0.483948	1.44497	2.83825	7.57187e-05	0.0390429	3.00839
DISP1	-1.50077	4.93742	-2.83616	7.61196e-05	0.0390429	3.00626
RPL5P11	0.0479067	0.0847083	2.83565	7.62178e-05	0.0390429	3.0042
SLC7A7	-0.887541	1.96986	-2.83406	7.65247e-05	0.0390429	3.00287
CTA-246H3.11	-0.111612	0.2774	-2.83225	7.68742e-05	0.0390429	3.00144
RP11-753C18.8	-0.015806	0.0176444	-2.83054	7.72064e-05	0.0390429	3.00058
DAPP1	-0.17274	0.386639	-2.83028	7.72583e-05	0.0390429	3.00028
RP11-617J18.1	0.0420538	0.0551861	2.82787	7.77299e-05	0.0390429	2.99659
ZNF408	-0.73506	5.82874	-2.82572	7.81514e-05	0.0390429	2.99366
LAPTM5	-19.4038	43.9784	-2.82543	7.82087e-05	0.0390429	2.99282
RP5-1055C14.6	0.0172813	0.0104361	2.82436	7.84211e-05	0.0390429	2.99192
TUBD1	-0.0314719	0.0865917	-2.82141	7.90056e-05	0.0390429	2.98879
TRIM28	-5.10997	42.9074	-2.82011	7.92655e-05	0.0390429	2.98783
C1orf145	0.157078	0.328614	2.81937	7.94125e-05	0.0390429	2.98462
ZNF449	1.90429	7.27555	2.81827	7.96338e-05	0.0390429	2.9836
RP4-704D23.1	0.0197391	0.0163889	2.81811	7.96661e-05	0.0390429	2.98091
RP11-416A17.1	0.0134652	0.00699722	2.81704	7.98809e-05	0.0390429	2.98051
TGFBI	-3.02467	3.70177	-2.8161	8.00699e-05	0.0390429	2.97701
SLC38A7	0.146863	0.627086	2.81569	8.01534e-05	0.0390429	2.97642
RP11-479O16.1	0.0175936	0.013875	2.81554	8.01832e-05	0.0390429	2.9759
NCAM1	14.2941	62.9513	2.81552	8.01871e-05	0.0390429	2.97477
RP11-526F3.1	0.010989	0.00646389	2.81294	8.071e-05	0.0390429	2.97216
CTD-2514A21.3	0.0177247	0.0108528	2.81161	8.09805e-05	0.0390429	2.96649
CXorf21	-0.343402	0.655711	-2.8114	8.10221e-05	0.0390429	2.96638
OR1H1P	0.0355595	0.0365583	2.81029	8.12494e-05	0.0390429	2.96635
RPL6P25	-0.0589823	0.129114	-2.81004	8.12997e-05	0.0390429	2.9636
NRROS	-0.525505	2.01218	-2.80988	8.13334e-05	0.0390429	2.96336
CCDC13	0.439933	2.19128	2.80854	8.16077e-05	0.0390429	2.9627
CDC7	2.86579	8.85662	2.8083	8.16576e-05	0.0390429	2.96198
RP11-295P9.8	0.238987	0.592244	2.80776	8.17682e-05	0.0390429	2.96191
EIF3G	-4.9972	37.3723	-2.80704	8.19166e-05	0.0390429	2.96169
NPM1P38	0.016601	0.0124861	2.80495	8.23478e-05	0.0390429	2.96076
C1QTNF9B	0.0167475	0.0280694	2.8046	8.2421e-05	0.0390429	2.96001
CCDC103	0.0372197	0.0977361	2.80381	8.25837e-05	0.0390429	2.95863
LINC01085	0.0940666	0.227325	2.80357	8.26331e-05	0.0390429	2.95677
MS4A6A	-0.292916	0.539394	-2.80328	8.26947e-05	0.0390429	2.95323
HNRNPA1P59	-0.117264	0.334272	-2.80316	8.2719e-05	0.0390429	2.94786
TUBB4AP1	0.0367134	0.037175	2.80262	8.28317e-05	0.0390429	2.94701
GIMAP5	-0.780203	2.15029	-2.79978	8.34251e-05	0.0390429	2.94617
RP1-159M24.1	-0.02079	0.0280056	-2.79966	8.34495e-05	0.047029	2.94266
RP11-383C5.7	0.0294552	0.0718583	2.79781	8.38372e-05	0.047029	2.94217
COA4	-1.00679	5.57339	-2.79779	8.38424e-05	0.047029	2.94026
RP11-981P6.1	0.521641	1.10171	2.79711	8.39848e-05	0.047029	2.93779
RP11-302F12.10	0.0134324	0.00790278	2.79682	8.40474e-05	0.047029	2.93678
TUBA8P2	0.00880769	0.00318056	2.79199	8.50716e-05	0.047029	2.93655
CTD-2265O21.3	0.0242054	0.0266278	2.78983	8.5534e-05	0.047029	2.93561
RP1-63G5.7	0.198807	0.284961	2.78981	8.55368e-05	0.047029	2.93364
TNFAIP3	-0.346077	0.903597	-2.78808	8.59088e-05	0.047029	2.93287
PRKRIRP8	0.101072	0.149911	2.78707	8.61279e-05	0.047029	2.93208
CTB-60E11.11	0.0100783	0.00486111	2.78704	8.61336e-05	0.047029	2.92955
PTGES3L	0.164839	0.434786	2.78701	8.61403e-05	0.047029	2.92901
AC074367.1	0.0512241	0.0849889	2.78669	8.62092e-05	0.047029	2.92703
POP4	-1.23803	6.02954	-2.78594	8.63714e-05	0.047029	2.92529
TKTL1	-0.0124957	0.00798333	-2.78514	8.65452e-05	0.047029	2.92
PAX2	0.0928378	0.175164	2.78387	8.68196e-05	0.047029	2.91575
RP11-321N4.5	-0.0714017	0.124464	-2.78382	8.68325e-05	0.047029	2.91278
SIDT1-AS1	0.037207	0.044875	2.78029	8.76025e-05	0.047029	2.90455
RP11-408E5.5	0.0106435	0.0063	2.77902	8.78819e-05	0.047029	2.90441
PGLS	-2.6738	12.408	-2.7772	8.8283e-05	0.047029	2.90146
CARF	0.712625	3.83859	2.77493	8.87856e-05	0.047029	2.89958
LAMP5	11.1087	20.9977	2.77418	8.89515e-05	0.047029	2.89783
RP11-399H11.2	0.131344	0.183047	2.77333	8.91401e-05	0.047029	2.89708
RXFP3	0.0259515	0.0178583	2.7731	8.91916e-05	0.047029	2.89701
ATG10-AS1	0.0101368	0.00520833	2.77202	8.9434e-05	0.047029	2.89695
ZNF815P	0.45075	1.31621	2.77168	8.95104e-05	0.047029	2.89457
LINC00577	0.0745896	0.123392	2.77135	8.95844e-05	0.047029	2.89052
CENPQ	-1.36323	6.10761	-2.7705	8.97737e-05	0.047029	2.89049
RP1-293L6.1	0.183246	0.451942	2.7701	8.98643e-05	0.047029	2.88543
RBM43P1	0.0153943	0.00794167	2.77	8.98862e-05	0.047029	2.87412
OR2M1P	0.0218087	0.0240667	2.76956	8.99839e-05	0.047029	2.87343
MT2A	-18.4644	48.9031	-2.7685	9.02232e-05	0.047029	2.87184
DPP3	-0.21998	0.829058	-2.76769	9.04074e-05	0.047029	2.87179
RP11-688I9.4	0.023491	0.0215611	2.76747	9.04551e-05	0.047029	2.86746
CDKN2A	-0.258946	0.564092	-2.76596	9.07969e-05	0.047029	2.86718
STAU1	0.00946488	0.00642222	2.7656	9.08785e-05	0.047029	2.86052
RP11-628K18.1	0.0133773	0.00786111	2.76524	9.09612e-05	0.047029	2.85925
RP11-495P10.3	0.0714682	0.112517	2.76293	9.14877e-05	0.047029	2.85897
RNASE6	-1.77284	3.43812	-2.76141	9.18355e-05	0.047029	2.85828
CTB-187M2.2	0.0544067	0.0951556	2.7606	9.20195e-05	0.047029	2.85772
RNF112	7.95	27.7371	2.76001	9.21553e-05	0.047029	2.85588
HNRNPF	-5.08455	25.2261	-2.75969	9.22294e-05	0.047029	2.85505
PHB	-1.27591	6.06437	-2.75929	9.23216e-05	0.047029	2.85014
RP11-454P21.1	0.0241759	0.0361389	2.7592	9.23434e-05	0.047029	2.84845
PDIA6	-12.3546	55.8039	-2.75916	9.23506e-05	0.047029	2.84718
C1orf162	-1.17857	3.28058	-2.75885	9.24221e-05	0.047029	2.84661
E2F3	1.1445	4.52605	2.75857	9.24872e-05	0.047029	2.84347
LRRC6	0.0727054	0.268542	2.75847	9.25113e-05	0.047029	2.84308
RN7SL383P	0.0112244	0.005275	2.75729	9.27846e-05	0.047029	2.8425
HERC5	-2.01497	6.30818	-2.75727	9.27877e-05	0.047029	2.83988
LUC7L	0.469069	1.39509	2.75722	9.27991e-05	0.047029	2.83941
PDZRN3-AS1	0.033205	0.0692472	2.75478	9.33651e-05	0.047029	2.83628
EEF1A1P17	-0.0975097	0.229406	-2.75366	9.36275e-05	0.047029	2.8302
RP4-809F18.2	0.0784234	0.11155	2.75317	9.37416e-05	0.047029	2.83016
VSIG4	-3.85162	4.94616	-2.75295	9.37935e-05	0.047029	2.82981
RPL5P27	0.0395722	0.0413639	2.75269	9.38531e-05	0.047029	2.82884
RP11-16E12.1	0.292784	1.0368	2.75118	9.42061e-05	0.047029	2.82663
RN7SKP70	0.0888321	0.1415	2.75101	9.42471e-05	0.047029	2.82411
AC008069.1	0.0559639	0.0652222	2.74985	9.45195e-05	0.047029	2.82373
RPL7P14	0.0271167	0.0304139	2.74941	9.46233e-05	0.047029	2.82113
C19orf35	-0.226181	0.508628	-2.74803	9.495e-05	0.047029	2.8194
AC008280.3	-0.0383003	0.0523389	-2.74761	9.50481e-05	0.047029	2.81633
ADORA3	-0.86773	1.61364	-2.74626	9.53682e-05	0.047029	2.80939
GABRA6	0.140283	0.193736	2.74587	9.5461e-05	0.047029	2.80685
PCSK6	-0.0125043	0.0145889	-2.74551	9.55471e-05	0.047029	2.80617
RP6-99M1.1	0.0226268	0.0206056	2.74424	9.58485e-05	0.047029	2.80111
LHFPL2	-4.25367	12.154	-2.74265	9.62288e-05	0.047029	2.8008
NUP62CL	-0.0920475	0.230239	-2.74252	9.62595e-05	0.047029	2.79542
SYN3	0.0411672	0.0779833	2.74215	9.63491e-05	0.047029	2.79479
RP11-299H21.1	0.168133	0.504028	2.74153	9.64969e-05	0.047029	2.79075
TMEM72-AS1	0.255913	0.7246	2.74095	9.66354e-05	0.047029	2.78649
TLR3	-0.847019	1.92997	-2.74006	9.68494e-05	0.047029	2.78273
FEM1AP2	0.0885355	0.153697	2.73914	9.70715e-05	0.047029	2.78152
C1QB	-6.29062	10.8354	-2.73671	9.7661e-05	0.047029	2.77658
SAP30	-1.65466	10.5273	-2.73612	9.78026e-05	0.047029	2.77641
LINC00941	0.165143	0.354292	2.73592	9.78519e-05	0.047029	2.77399
YY2	-0.262818	0.795081	-2.73578	9.7885e-05	0.047029	2.77154
RP11-44D5.1	0.0658378	0.164314	2.73387	9.83503e-05	0.047029	2.76757
AGAP2	56.6963	184.135	2.73299	9.85674e-05	0.047029	2.7674
GRN	-5.75641	20.8675	-2.73283	9.86046e-05	0.047029	2.76065
RP11-83N9.5	-0.0574635	0.163567	-2.7324	9.87108e-05	0.047029	2.75617
HNRNPA1P7	-0.0305441	0.0499528	-2.73199	9.88111e-05	0.047029	2.7487
AC113617.1	0.0109559	0.00633889	2.73155	9.89205e-05	0.047029	2.7482
RP11-883G14.1	-0.0650793	0.0836861	-2.73153	9.89233e-05	0.047029	2.74569
DRAM1	-0.963974	2.81707	-2.7311	9.90304e-05	0.047029	2.74529
SEC61A1	-4.27909	23.1344	-2.73026	9.92368e-05	0.047029	2.74478
RN7SKP276	0.0276575	0.0334222	2.72981	9.93489e-05	0.047029	2.7398
AC096669.2	0.0316796	0.0304833	2.72966	9.93853e-05	0.047029	2.73339
SP110	-1.55575	5.1433	-2.72896	9.95586e-05	0.047029	2.72901
RP11-48B3.4	0.37003	1.04209	2.72811	9.9768e-05	0.047029	2.72593
ZRSR1	-0.650505	1.96214	-2.72674	0.000100107	0.047029	2.72505
SLC3A2	-1.7084	6.81202	-2.7267	0.000100118	0.047029	2.72011
TMEM140	-4.06858	11.4471	-2.72662	0.000100137	0.047029	2.71505
PCK2	-0.174135	0.475453	-2.72646	0.000100176	0.047029	2.70901
ADAMTS16	0.28875	0.720606	2.72401	0.000100786	0.047029	2.70806
KIF21A	0.0927676	0.276047	2.72386	0.000100825	0.047029	2.70758
CTD-2555K7.1	-0.0221565	0.0278556	-2.72386	0.000100826	0.047029	2.69773
HNRNPA1P21	-0.0796773	0.195897	-2.72358	0.000100896	0.047029	2.69101
MPND	3.31799	15.8882	2.72315	0.000101003	0.047029	2.69084
CHRM3-AS1	0.0108719	0.00656944	2.723	0.000101039	0.047029	2.69077
POU1F1	0.0140187	0.0132667	2.72269	0.000101118	0.047029	2.68867
TMC8	-1.57842	3.65816	-2.72241	0.000101187	0.047029	2.6855
RP11-15H20.7	0.102452	0.337983	2.71923	0.000101989	0.047029	2.68074
RP11-368M16.5	0.0070184	0.00310833	2.71814	0.000102264	0.047029	2.67319
AC062022.1	0.0155161	0.0104639	2.71725	0.00010249	0.047029	2.67016
UCP2	-3.31494	6.04519	-2.71721	0.000102499	0.047029	2.66944
FKBP11	0.152436	0.490003	2.71685	0.00010259	0.047029	2.66364
OSTC	-1.12361	6.7968	-2.7167	0.000102629	0.047029	2.65726
MOCOS	-0.354668	0.906247	-2.7158	0.000102858	0.047029	2.65676
CCDC101	-0.467424	2.06665	-2.7145	0.00010319	0.047029	2.65065
GIMAP4	-2.22533	7.43828	-2.71442	0.00010321	0.047029	2.64932
CTD-2183H9.7	0.00789833	0.0035	2.71383	0.000103361	0.047029	2.64787
RP11-550A5.2	0.0200241	0.0195222	2.71367	0.000103401	0.047029	2.64366
MAGI1	7.47684	29.6207	2.71359	0.000103422	0.047029	2.64314
FAM167B	-0.82802	1.55244	-2.71231	0.00010375	0.047029	2.64015
PNMA5	3.1995	5.84988	2.71133	0.000104003	0.047029	2.63756
XKR8	-1.7966	7.43762	-2.71004	0.000104335	0.047029	2.63346
ANKRD30B	0.256861	0.493725	2.70952	0.000104468	0.047029	2.6334
CELF1	0.411985	2.1512	2.70925	0.000104539	0.047029	2.63147
GRK4	-0.0339415	0.115969	-2.70871	0.000104677	0.047029	2.62367
SIT1	-0.0214064	0.0240917	-2.70829	0.000104786	0.047029	2.62116
TM9SF1	-0.478946	3.05758	-2.70827	0.000104793	0.047029	2.62082
RP11-195B3.1	0.0201217	0.0172444	2.70806	0.000104845	0.047029	2.61646
RP13-884E18.2	0.00719967	0.00316944	2.70802	0.000104856	0.047029	2.6154
LAMC1	-2.814	171.435	-2.70721	0.000105066	0.047029	2.61504
GIMAP1	-1.79627	5.11905	-2.70575	0.000105447	0.047029	2.61497
COPS8P2	0.0215873	0.0238389	2.70411	0.000105874	0.047029	2.61392
RP11-305P22.9	0.0139465	0.0133667	2.70369	0.000105985	0.047029	2.59937
UBE2L6	-1.80456	11.3608	-2.70305	0.000106152	0.047029	2.59851
CTC-559E9.9	0.0882328	0.167544	2.70288	0.000106197	0.047029	2.59495
ACVR2B-AS1	0.442932	1.2033	2.70265	0.000106259	0.047029	2.59469
SNX15	-0.160432	1.02077	-2.70264	0.000106259	0.047029	2.58637
XRN2	-3.72152	31.7758	-2.70181	0.000106479	0.047029	2.5811
RP11-522L3.9	0.0101876	0.00425278	2.70134	0.000106601	0.047029	2.5794
AC010084.1	0.0319321	0.0192528	2.70133	0.000106605	0.047029	2.57857
PSMA7	0.111639	0.501875	2.70054	0.000106814	0.047029	2.57772
RP11-690D19.3	4.59722	26.4102	2.70003	0.000106948	0.047029	2.57768
FAM47A	0.0213605	0.0261222	2.69943	0.000107106	0.047029	2.57662
FCRL4	0.0189809	0.00971944	2.67885	0.000112677	0.088734	1.5009
RPSAP35	0.0161629	0.00865833	2.67732	0.000113102	0.088734	1.50102
THRAP3	7.74169	81.9551	2.67701	0.000113187	0.088734	1.50128
PYCARD	-0.412306	1.06099	-2.67534	0.000113654	0.088734	1.50261
SLITRK4	2.3132	5.65376	2.67527	0.000113672	0.088734	1.50263
AJ006998.2	0.174945	0.281053	2.67357	0.00011415	0.088734	1.50271
MTNR1B	0.00887726	0.00583611	2.67287	0.000114346	0.088734	1.50403
VAMP8	-0.656146	1.50803	-2.6724	0.000114477	0.088734	1.5046
ACSL6	0.25321	0.732119	2.67078	0.000114933	0.088734	1.50569
WDR66	0.427716	2.46754	2.67024	0.000115087	0.088734	1.50627
PHTF2	0.80304	4.44074	2.66974	0.000115228	0.088734	1.50765
TYROBP	-0.171757	0.429303	-2.66902	0.000115433	0.088734	1.51047
RP11-27M24.2	0.00729064	0.00328056	2.66888	0.000115471	0.088734	1.51196
GPR61	0.652954	1.11859	2.66824	0.000115652	0.088734	1.51212
CTA-445C9.14	0.40376	1.74168	2.66823	0.000115655	0.088734	1.51213
HNRNPA1P5	0.0357625	0.0889056	2.66814	0.000115682	0.088734	1.51309
CTAGE14P	0.0452666	0.0677028	2.66775	0.000115791	0.088734	1.51386
RP11-230B22.1	0.124043	0.377919	2.66754	0.000115853	0.088734	1.51418
DRAM2	-1.96296	12.6466	-2.66687	0.000116042	0.088734	1.51576
CD86	-0.311301	0.714394	-2.66664	0.000116109	0.088734	1.5169
PLA2G1B	-0.0188686	0.0239472	-2.66651	0.000116145	0.088734	1.5172
RP11-1012A1.4	-0.0942518	0.206147	-2.66637	0.000116184	0.088734	1.51782
TRAM1	-0.128353	0.483772	-2.66616	0.000116244	0.088734	1.51956
OAS1	-0.95714	1.60181	-2.66614	0.000116252	0.088734	1.51976
FAM58DP	0.0163552	0.00962778	2.66607	0.00011627	0.088734	1.5206
RP11-1143G9.2	0.0675709	0.156053	2.66585	0.000116332	0.088734	1.52082
RP5-1028L10.1	0.0164201	0.0133556	2.66532	0.000116485	0.088734	1.52087
RP11-484L7.1	0.0448331	0.0927028	2.66476	0.000116644	0.088734	1.52204
MAPT-AS1	0.0979124	0.468683	2.66306	0.000117132	0.088734	1.52324
TRIM9	17.0144	104.415	2.66273	0.000117227	0.088734	1.5239
RP11-278H7.1	0.18422	0.45075	2.66251	0.000117289	0.088734	1.52431
RP11-354P11.4	0.0101866	0.00626111	2.66106	0.000117707	0.088734	1.52538
CTC-487M23.5	-0.498398	1.71091	-2.66018	0.000117961	0.088734	1.52551
RP3-462E2.5	0.387886	1.36876	2.66005	0.000117998	0.088734	1.52651
AC004941.3	0.0401428	0.0607917	2.65981	0.000118068	0.088734	1.52771
P2RX2	0.0134144	0.0120528	2.65892	0.000118326	0.088734	1.52867
ADCK1	1.01866	5.27397	2.65865	0.000118405	0.088734	1.52922
OR2M3	0.0162967	0.0104806	2.65783	0.000118644	0.088734	1.5305
CYP27A1	-3.46709	10.9067	-2.6577	0.00011868	0.088734	1.5309
USP8P1	-0.0184993	0.0140806	-2.65749	0.000118743	0.088734	1.53299
MAPKAPK2	-6.12	20.7658	-2.65733	0.00011879	0.088734	1.53352
ALOX12P2	0.013309	0.0170278	2.65719	0.00011883	0.088734	1.53353
CAMKK2	0.0218445	0.0265361	2.65675	0.000118957	0.088734	1.53574
EIF4A1P8	0.028492	0.0402583	2.65648	0.000119037	0.088734	1.53746
RP11-265N7.1	0.0327084	0.0409722	2.65645	0.000119044	0.088734	1.53838
PHKB	1.5909	8.45193	2.65388	0.000119796	0.088734	1.53866
MPPED2	0.862499	3.0541	2.65386	0.000119804	0.088734	1.53945
TXNDC5	-1.16203	3.51627	-2.65256	0.000120184	0.088734	1.54232
RP11-98G7.1	-0.0379435	0.0958417	-2.6525	0.000120202	0.088734	1.54399
SLC39A1	-1.728	7.6469	-2.65233	0.000120253	0.088734	1.54429
AC007563.1	0.0342679	0.0371528	2.65222	0.000120285	0.088734	1.54666
ELF4	-0.25782	0.591872	-2.65183	0.0001204	0.088734	1.54669
GNB2L1	-0.835738	5.17637	-2.64961	0.000121056	0.088734	1.55135
ARID1B	0.047906	0.126747	2.6493	0.000121146	0.088734	1.55154
RPS2P46	-0.182724	0.688194	-2.6493	0.000121147	0.088734	1.5517
SDF2L1	-2.14636	5.44557	-2.64895	0.000121249	0.088734	1.55301
RP11-480N24.4	0.0442625	0.085875	2.64785	0.000121579	0.088734	1.55543
PRPF3	-3.76414	25.8893	-2.64758	0.000121657	0.088734	1.55591
SLC25A31	0.0516023	0.0885472	2.64691	0.000121857	0.088734	1.55637
CTD-2643K12.2	0.0133371	0.0130944	2.64532	0.000122333	0.088734	1.55637
ELK3	-2.81673	10.0318	-2.64378	0.000122794	0.088734	1.55714
KIF12	0.553974	1.10624	2.6437	0.000122818	0.088734	1.5573
SAMD15	0.209654	0.779239	2.64339	0.000122909	0.088734	1.55762
RP11-348F1.3	0.0598826	0.109542	2.64313	0.000122989	0.088734	1.55989
RN7SL801P	0.00864147	0.00369444	2.64292	0.000123051	0.088734	1.56053
MEIS3	0.223276	0.560206	2.64279	0.00012309	0.088734	1.56341
CLASP2	0.0441204	0.0929889	2.64277	0.000123096	0.088734	1.56377
RP11-35N6.6	0.0649926	0.0921	2.64212	0.000123293	0.088734	1.56387
ASB18	0.0154027	0.0140056	2.64183	0.000123379	0.088734	1.56538
ANKRD20A17P	0.177973	0.272803	2.64167	0.000123428	0.088734	1.56573
FAP	-0.205664	0.60755	-2.64054	0.000123769	0.088734	1.56584
CDH9	2.8386	4.58908	2.63998	0.000123938	0.088734	1.56789
RP4-694A7.4	0.0416405	0.0443194	2.63937	0.000124122	0.088734	1.56836
ANKRD18B	0.922402	2.37807	2.63887	0.000124276	0.088734	1.56961
HCG24	0.0402492	0.0459083	2.63857	0.000124365	0.088734	1.57055
RP11-142C4.4	-0.0111	0.00709167	-2.63705	0.000124829	0.088734	1.57146
EHMT2	0.069499	0.203906	2.63633	0.000125046	0.088734	1.5721
RP11-490G2.2	0.333672	0.923067	2.63588	0.000125186	0.088734	1.5723
HCFC2P1	0.0110776	0.00596111	2.6357	0.000125241	0.088734	1.57261
TMEM204	-2.59686	6.68806	-2.63563	0.000125262	0.088734	1.57266
RP11-555K12.1	0.0540789	0.0882111	2.63517	0.000125401	0.088734	1.57379
GRIK5	3.11749	14.0239	2.63496	0.000125466	0.088734	1.57506
RP11-574O16.1	0.0101171	0.00650556	2.63475	0.00012553	0.088734	1.57603
AC009542.2	0.0564843	0.0861667	2.63389	0.000125793	0.088734	1.57634
RP11-363E6.4	0.43086	1.27694	2.63369	0.000125855	0.088734	1.57643
ERI1	-0.256611	1.38076	-2.63309	0.000126039	0.088734	1.57688
CTD-2007H13.3	0.0467946	0.119011	2.63309	0.00012604	0.088734	1.57741
ZNF251	1.36584	8.31447	2.63269	0.000126163	0.088734	1.57833
RP11-757O6.1	0.0764963	0.116789	2.63236	0.000126264	0.088734	1.57943
RP13-270P17.3	-0.171918	0.361744	-2.63129	0.000126595	0.088734	1.58067
BST2	-10.3794	23.0662	-2.63127	0.000126601	0.088734	1.5807
LINC00966	5.33721	15.1747	2.63063	0.000126799	0.088734	1.5823
COG1	0.753062	3.84964	2.63042	0.000126862	0.088734	1.58263
ZNF512B	0.16249	1.03743	2.62884	0.000127352	0.088734	1.58287
RP11-522N14.2	0.0688184	0.161025	2.62653	0.000128073	0.088734	1.5836
PFN1P7	0.0501197	0.0938944	2.62569	0.000128334	0.088734	1.58396
AC005355.1	0.015502	0.00978056	2.62559	0.000128364	0.088734	1.58473
RP11-728E14.3	0.235725	0.613675	2.62556	0.000128374	0.088734	1.58493
RP11-701H24.3	0.7395	1.51767	2.62537	0.000128435	0.088734	1.58494
C19orf38	-0.19263	0.450331	-2.62517	0.000128496	0.088734	1.5851
TMPRSS11CP	0.0155351	0.0165056	2.6251	0.000128518	0.088734	1.58532
IGFBP7	-5.52884	17.2217	-2.62505	0.000128533	0.088734	1.58652
TRGV7	-0.0148886	0.0113583	-2.62486	0.000128592	0.088734	1.58682
RCC1	-0.106991	0.218856	-2.62427	0.000128779	0.088734	1.58926
RN7SL456P	0.0132438	0.00826944	2.62376	0.000128938	0.088734	1.59051
CDHR1	1.26873	3.84119	2.62155	0.000129634	0.088734	1.5912
RB1	-4.84014	34.0252	-2.62139	0.000129684	0.088734	1.59125
LINC00184	0.0934585	0.222075	2.6213	0.000129713	0.088734	1.59135
RLN2	-0.0362729	0.0658667	-2.62125	0.00012973	0.088734	1.59268
PFN1	-7.97428	40.0514	-2.62093	0.00012983	0.088734	1.59299
RP11-32F11.2	0.0146411	0.0125306	2.62071	0.0001299	0.088734	1.59326
GIPC3	-0.813473	1.88541	-2.62063	0.000129924	0.088734	1.59582
RP11-1057B8.2	0.0116766	0.00608611	2.62001	0.000130122	0.088734	1.59649
RP11-88L24.4	0.944637	2.53473	2.61979	0.00013019	0.088734	1.59848
JARID2	2.06978	18.3311	2.61973	0.000130208	0.088734	1.59882
ZC3HAV1	-3.34197	15.377	-2.61865	0.000130551	0.088734	1.5992
AC007386.3	0.0567261	0.103358	2.61765	0.000130871	0.088734	1.60039
BAIAP2-AS1	3.86145	18.3382	2.61491	0.000131745	0.088734	1.60058
ANG	-0.404779	0.924917	-2.61453	0.000131866	0.088734	1.6008
F2R	-1.00084	3.0263	-2.61332	0.000132254	0.088734	1.60507
AC006372.4	0.0258492	0.0302083	2.61252	0.00013251	0.088734	1.60564
RP13-582L3.4	0.00564147	0.00261111	2.61203	0.000132669	0.088734	1.60671
AC006372.6	0.00624916	0.00283056	2.61201	0.000132675	0.088734	1.60677
TIA1	3.245	20.0895	2.61057	0.000133139	0.088734	1.607
NINJ1	-3.62026	13.8937	-2.60963	0.000133446	0.088734	1.60897
LCP1	-3.00051	5.63344	-2.60931	0.000133549	0.088734	1.60934
RP6-74O6.6	0.166872	0.482372	2.60929	0.000133556	0.088734	1.6103
AC139100.2	-0.0527903	0.154619	-2.60844	0.000133833	0.088734	1.61276
BLZF2P	0.0146154	0.00977778	2.6079	0.000134006	0.088734	1.61307
ZNF229	-0.41885	1.99758	-2.60713	0.000134257	0.088734	1.61414
DNMBP	-1.61749	9.7013	-2.60708	0.000134275	0.088734	1.61647
KDELC2	-1.96062	7.26184	-2.60678	0.00013437	0.088734	1.61706
CNOT6	-1.92532	17.1284	-2.60538	0.000134829	0.088734	1.61776
RP11-556G22.2	0.0611161	0.105931	2.60456	0.000135098	0.088734	1.62009
HIST2H3DP1	-0.0483385	0.0780444	-2.60441	0.000135147	0.088734	1.62347
RP11-659P15.1	0.019586	0.00949444	2.60412	0.000135241	0.088734	1.62381
USP19	0.0183977	0.0409306	2.60358	0.000135417	0.088734	1.62445
LEPREL1	-1.26934	3.20729	-2.60332	0.000135505	0.088734	1.62761
EBI3	-0.702678	1.56923	-2.60286	0.000135655	0.088734	1.62968
CMTM7	-0.358771	0.834161	-2.6027	0.000135708	0.088734	1.62974
NRG1-IT2	0.0120421	0.0153833	2.6011	0.000136237	0.088734	1.63044
RP5-1195D24.1	0.00733813	0.00341944	2.60027	0.00013651	0.088734	1.63059
MANF	-0.53792	1.56829	-2.59994	0.000136619	0.088734	1.631
CLEC3A	0.00955385	0.00525	2.59982	0.000136659	0.088734	1.63269
SLC25A1	-4.9718	20.6299	-2.59949	0.000136769	0.088734	1.63357
ANKRD30BL	0.0397943	0.0796528	2.59887	0.000136976	0.088734	1.63426
MIR7-3HG	0.511179	1.01804	2.59833	0.000137154	0.088734	1.63448
NEDD1	-1.41454	5.95357	-2.5982	0.000137197	0.088734	1.63495
KYNU	-0.503885	1.33291	-2.59745	0.000137446	0.088734	1.63504
SLC4A8	0.0863512	0.247939	2.59721	0.000137526	0.088734	1.63557
SUN3	0.0142625	0.00994167	2.59664	0.000137718	0.088734	1.63569
RPL34P21	0.0137334	0.0112028	2.59661	0.000137726	0.088734	1.63603
MGST2	-1.90747	6.94067	-2.59631	0.000137827	0.088734	1.63705
TRPC1	1.63249	8.16463	2.59589	0.000137968	0.088734	1.63795
RP4-761J14.10	-0.14431	0.334575	-2.59574	0.000138018	0.088734	1.63881
RP11-678G14.2	0.0443913	0.0750389	2.59566	0.000138043	0.088734	1.63947
AP3B1	-5.76264	23.0408	-2.59541	0.000138128	0.088734	1.64051
RP11-313F23.5	0.145281	0.250758	2.595	0.000138263	0.088734	1.64198
ARHGEF34P	-0.182072	0.256208	-2.5947	0.000138363	0.088734	1.64201
MLF1IP	-0.239136	0.910758	-2.5947	0.000138364	0.088734	1.6422
TAL2	-0.0417258	0.0963889	-2.59428	0.000138505	0.088734	1.64236
PNCK	8.96493	22.2411	2.59349	0.00013877	0.088734	1.64269
RP11-61L14.6	0.191411	0.403925	2.59326	0.000138847	0.088734	1.64327
RP11-532F6.4	0.0283876	0.033425	2.59312	0.000138896	0.088734	1.64499
MYL12A	-0.756634	2.98894	-2.59296	0.000138951	0.088734	1.64511
THNSL2	-0.477128	0.665047	-2.59223	0.000139194	0.088734	1.64612
ZRSR2	-2.73632	12.0581	-2.59017	0.00013989	0.088734	1.64739
GPR26	2.52347	3.67966	2.58924	0.000140204	0.088734	1.64812
P2RX5	0.0392187	0.0671667	2.58888	0.000140326	0.088734	1.64965
RP11-1252I4.2	0.0261398	0.0279611	2.58871	0.000140384	0.088734	1.65011
XXbac-BPG181M17.5	-0.133899	0.229369	-2.58805	0.000140609	0.088734	1.6526
ZNF599	-0.580408	2.90451	-2.58741	0.000140828	0.088734	1.65537
FCF1P3	0.0301886	0.0333667	2.58365	0.000142112	0.088734	1.65622
AC068831.3	0.0429829	0.0873694	2.5824	0.000142543	0.088734	1.65623
P4HB	-4.07418	29.798	-2.58206	0.00014266	0.088734	1.65645
FAM66D	0.282533	0.825739	2.5817	0.000142786	0.088734	1.65701
C8orf44	0.166877	0.746331	2.58159	0.000142821	0.088734	1.65777
RP11-145A3.1	0.0156472	0.0137417	2.58074	0.000143117	0.088734	1.65826
CSF1	-11.5607	27.613	-2.58056	0.000143179	0.088734	1.65835
RP4-765H13.1	0.0238435	0.0230667	2.5798	0.000143442	0.088734	1.65975
CRK	-0.410325	1.96224	-2.57913	0.000143674	0.088734	1.66002
RAMP3	-1.72817	4.6296	-2.57894	0.000143739	0.088734	1.66019
RSL24D1P1	-0.0108783	0.00695	-2.57881	0.000143783	0.088734	1.6606
RAPGEFL1	6.20853	22.7311	2.57827	0.000143971	0.088734	1.66077
DDX23	-4.05992	33.9229	-2.57794	0.000144085	0.088734	1.66169
PRSS12	0.548228	1.3173	2.5773	0.000144308	0.088734	1.66177
SLC25A39P1	0.0479318	0.0667	2.57673	0.000144506	0.088734	1.66274
TOP2A	-0.118178	0.140033	-2.57659	0.000144556	0.088734	1.66584
RP11-354E11.2	-0.0122565	0.0184306	-2.57655	0.000144572	0.088734	1.66664
RP11-250H24.4	0.102905	0.151147	2.57533	0.000144997	0.088734	1.66687
MR1	-0.264603	1.04998	-2.57285	0.000145866	0.088734	1.66726
SNRPG	-1.77373	11.9656	-2.57172	0.000146265	0.088734	1.6684
LINC00884	0.0272756	0.0725278	2.5711	0.000146482	0.088734	1.66905
RP11-311P8.2	0.155754	0.606344	2.5697	0.000146977	0.088734	1.67116
CHST14	-0.8519	3.01094	-2.56951	0.000147047	0.088734	1.67127
RAB36	3.02134	12.8665	2.56911	0.000147187	0.088734	1.67142
ARL9	0.360872	0.916389	2.56853	0.000147393	0.088734	1.67175
EGR3	12.3528	27.0391	2.56757	0.000147736	0.088734	1.67217
NDUFB2-AS1	0.247105	0.719189	2.56753	0.000147748	0.088734	1.6731
RP3-473L9.4	-0.0131913	0.00992778	-2.56739	0.0001478	0.088734	1.67388
RP11-63G10.3	0.0416301	0.0779722	2.56569	0.000148404	0.088734	1.67389
RBPMS	-0.137017	0.362169	-2.56513	0.000148605	0.088734	1.67439
HCP5	-0.66941	1.63783	-2.56512	0.00014861	0.088734	1.67476
CTA-326K9.1	0.0123575	0.00659722	2.56408	0.000148981	0.088734	1.67491
CSTB	-5.9738	35.1788	-2.56386	0.00014906	0.088734	1.67579
GIMAP8	-3.04566	8.17687	-2.5634	0.000149224	0.088734	1.67618
RP11-475J5.7	0.0114445	0.00598056	2.56314	0.000149319	0.088734	1.67731
PRKRIRP4	0.00593679	0.00279167	2.56308	0.000149341	0.088734	1.67845
RP11-480I12.10	0.0102569	0.00897778	2.5628	0.000149441	0.088734	1.67881
TRIP4	-1.06191	6.88766	-2.56235	0.000149602	0.088734	1.67885
RP4-739H11.3	0.00559231	0.00201944	2.56226	0.000149635	0.088734	1.68089
RP1-168L15.5	0.179127	0.633819	2.56178	0.000149808	0.088734	1.68225
AIMP1P1	0.0306013	0.0403722	2.56098	0.000150097	0.088734	1.68303
LRP10	-17.1963	54.9254	-2.56093	0.000150117	0.088734	1.68341
FCGR2A	-0.734254	1.86192	-2.56048	0.00015028	0.088734	1.68344
DAD1	-3.24362	19.9105	-2.55992	0.000150479	0.088734	1.68418
PPIL2	3.6575	22.7551	2.55835	0.000151051	0.088734	1.68458
RP11-103J17.2	0.00989431	0.00465556	2.55775	0.000151269	0.088734	1.6854
RPPH1	1.55371	3.54297	2.55766	0.0001513	0.088734	1.68616
CTD-3064H18.2	-0.0264866	0.0331528	-2.55756	0.000151337	0.088734	1.68627
PSMC1P2	0.00475385	0.00171667	2.55651	0.00015172	0.088734	1.68631
RP11-10L12.4	-0.461469	1.70082	-2.55638	0.000151765	0.088734	1.68782
DNAJC19P9	0.00655351	0.00313611	2.55516	0.000152211	0.088734	1.68842
RP11-333A23.4	0.168943	0.133764	2.55308	0.000152974	0.088734	1.68938
METTL16	-1.3442	8.23352	-2.55261	0.000153147	0.088734	1.69095
CTD-3253I12.1	0.0173789	0.0181583	2.55256	0.000153167	0.088734	1.69158
TMED11P	0.00511539	0.00184722	2.55242	0.000153219	0.088734	1.69228
RP1-302D9.5	0.00643846	0.002325	2.55203	0.000153362	0.088734	1.69301
NAT8L	23.3222	177.339	2.55176	0.000153462	0.088734	1.69331
ACD	0.0599348	0.283608	2.55122	0.000153661	0.088734	1.6961
KRT81	0.16644	0.350225	2.55048	0.000153932	0.088734	1.69667
AF127577.11	0.0298381	0.0289444	2.55045	0.000153945	0.088734	1.6968
IL2RG	-0.338485	0.689508	-2.55038	0.000153971	0.088734	1.70004
RP11-317F20.2	0.0121003	0.0085	2.55036	0.000153977	0.088734	1.70096
RP11-883G14.2	0.00605385	0.00218611	2.55032	0.000153992	0.088734	1.7017
SIGLEC8	-1.08633	2.28523	-2.55015	0.000154055	0.088734	1.70196
HECTD4	0.0903605	0.254739	2.54923	0.000154396	0.088734	1.70226
LRBA	0.00601538	0.00217222	2.54864	0.000154616	0.088734	1.7032
AGMAT	0.840322	1.89789	2.5483	0.000154739	0.088734	1.70506
HMGB1P45	0.00593846	0.00214444	2.54823	0.000154768	0.088734	1.70612
RP11-375B1.1	0.00599231	0.00216389	2.54787	0.000154902	0.088734	1.70642
LRR1	-0.21093	0.968461	-2.54754	0.000155025	0.088734	1.70737
AL157902.3	0.00603846	0.00218056	2.54646	0.000155425	0.088734	1.70753
RP11-513O17.1	0.00522308	0.00188611	2.54636	0.000155464	0.088734	1.70881
RP11-121P10.1	0.00523077	0.00188889	2.54613	0.000155549	0.088734	1.70977
AEN	-1.5938	5.97173	-2.54574	0.000155695	0.088734	1.71045
CTD-2532N20.1	0.0485445	0.121078	2.54557	0.000155757	0.088734	1.711
MRPS18CP6	0.0132716	0.00880556	2.54502	0.000155963	0.088734	1.71205
FPR3	-0.485726	0.677956	-2.54488	0.000156016	0.088734	1.71516
RP11-163O19.1	0.0202445	0.0156583	2.54407	0.000156318	0.088734	1.71564
CTD-2024I7.1	0.00492308	0.00177778	2.54404	0.000156331	0.088734	1.716
GHc-210E9.2	0.00529231	0.00191111	2.54386	0.000156399	0.088734	1.71749
TYRO3	8.00189	53.1192	2.54349	0.000156536	0.088734	1.71759
MTND3P6	0.0127983	0.00756944	2.54327	0.000156618	0.088734	1.71902
CSMD1	5.99306	16.4681	2.54276	0.000156812	0.088734	1.71909
RP11-116K4.1	0.00478461	0.00172778	2.5413	0.000157361	0.088734	1.71933
RP11-640I15.2	0.00879532	0.00415	2.54118	0.000157405	0.088734	1.72195
PSMB8	-0.104743	0.299381	-2.54054	0.000157647	0.088734	1.72204
SYVN1	-2.38145	17.8402	-2.53978	0.000157934	0.088734	1.72254
RP5-872K7.7	0.00500769	0.00180833	2.53936	0.000158092	0.088734	1.72305
TMEM187	-0.552068	3.75779	-2.53918	0.00015816	0.088734	1.72306
RP11-380G5.2	0.0225043	0.0260222	2.53912	0.000158186	0.088734	1.72368
UBE2F-SCLY	0.00475385	0.00171667	2.53902	0.000158222	0.088734	1.724
RP11-524G24.2	0.0178391	0.0139028	2.53896	0.000158244	0.088734	1.72418
GPR173	3.44501	24.7397	2.53814	0.000158556	0.088734	1.72504
CTAGE13P	0.0229181	0.0237194	2.53781	0.000158682	0.088734	1.72512
RP11-332O19.5	0.0465849	0.118253	2.53753	0.000158788	0.088734	1.72602
TPM3P4	0.00511539	0.00184722	2.53736	0.000158851	0.088734	1.72681
AC006946.16	0.488249	2.12062	2.53686	0.000159042	0.088734	1.72682
DYNC2H1	0.0752331	0.425381	2.53603	0.00015936	0.088734	1.72753
RP11-588H23.5	0.0825291	0.13845	2.53585	0.000159429	0.088734	1.72932
RP11-472I20.1	0.0137602	0.0163472	2.53542	0.000159593	0.088734	1.72984
CPSF4	0.120875	0.597297	2.53517	0.00015969	0.088734	1.73019
RP11-575H3.1	-0.422316	0.729467	-2.53433	0.000160011	0.088734	1.73071
TRIM49	0.00485385	0.00175278	2.53428	0.000160027	0.088734	1.73092
SPI1	-0.480146	1.20391	-2.53426	0.000160035	0.088734	1.73155
ZNF486	-0.728481	4.60424	-2.53397	0.000160147	0.088734	1.73208
RP11-403E24.1	0.0137455	0.0125028	2.53323	0.000160431	0.088734	1.73217
MDK	-0.290356	0.563197	-2.533	0.00016052	0.088734	1.73413
AGAP2-AS1	-0.559847	1.76614	-2.53298	0.000160528	0.088734	1.73479
VSTM2B	5.67676	23.7992	2.53283	0.000160585	0.088734	1.73539
KB-1043D8.6	0.0258756	0.0386222	2.53243	0.00016074	0.088734	1.73625
CTSC	-2.38665	7.26172	-2.53219	0.000160831	0.088734	1.7366
BANP	-0.910424	3.40117	-2.53194	0.000160927	0.088734	1.73661
HSPA8P5	0.0122538	0.008125	2.53185	0.000160961	0.088734	1.73672
MMP14	-6.22776	11.1514	-2.53146	0.000161112	0.088734	1.73811
C2orf50	0.373557	0.890469	2.53138	0.000161145	0.088734	1.73836
RP11-452K12.3	0.0295211	0.0342778	2.53019	0.000161603	0.088734	1.73927
RP11-165H23.1	0.013308	0.00773611	2.53004	0.000161661	0.088734	1.74028
RP1-102H19.8	0.0692589	0.181367	2.52985	0.000161732	0.088734	1.74257
HNRNPUP1	-0.0190535	0.01725	-2.52946	0.000161885	0.088734	1.74321
APOL3	-2.38512	7.78155	-2.52799	0.000162454	0.088734	1.74459
IFIH1	-2.6046	7.1315	-2.52694	0.000162862	0.088734	1.74518
ATP5J	0.00907659	0.00954722	2.52649	0.000163038	0.088734	1.74525
TARBP1	8.86983	27.4884	2.52561	0.000163381	0.088734	1.74549
C1QA	-11.5437	22.9819	-2.52497	0.000163629	0.088734	1.74602
EQTN	0.0113843	0.0102806	2.52497	0.000163633	0.088734	1.74656
RP11-767C1.2	0.102548	0.373114	2.52377	0.0001641	0.088734	1.74806
RP11-359B12.2	0.693709	3.75646	2.5237	0.00016413	0.088734	1.75004
AP001065.15	-0.0377401	0.0437194	-2.52353	0.000164194	0.088734	1.75016
HSP90AB6P	0.00453846	0.00163889	2.52303	0.00016439	0.088734	1.75093
AC074008.1	0.00453846	0.00163889	2.52303	0.00016439	0.088734	1.75094
NOP10	-0.946463	7.99657	-2.52299	0.000164405	0.088734	1.75116
ZNF311	-0.242854	0.783872	-2.52262	0.000164553	0.088734	1.75179
MAP3K12	3.28093	29.4003	2.52204	0.000164778	0.088734	1.75233
LHFPL4	17.2428	46.3284	2.52186	0.000164852	0.088734	1.75272
ARMCX6	-0.111854	0.805939	-2.52127	0.000165082	0.088734	1.75344
LGALS1	-11.3176	55.4422	-2.52099	0.000165193	0.088734	1.75388

## Sheet: S5 Supplementary method 
category	The Mendelian randomization method	cell proportion analysis	Differential Gene Expression Analysis via Pseudobulk Approach
method	Our study focused on the ieu-b-2 and finngen R9(G6) in openGWAS, which provides the largest and most recent GWAS data for genes. We investigated the associations between Alzheimer's disease and hub genes using both a Phenome-Wide Association Study (PheWAS) and a Two-Sample Mendelian Randomization (MR) framework. The primary analysis was performed using the inverse-variance weighted (IVW) method. …	We employed the MuSiC2 algorithm to deconvolute bulk transcriptomic data and estimate cell type-specific proportions. This method leverages a pre-annotated single-cell RNA sequencing (syn18485175) reference to infer the cellular composition of bulk tissue samples (mayo cohorts dataset). A key feature of MuSiC2 is its direct integration of phenotypic group information during the deconvolution proc…	Differential gene expression analysis between different groups using a pseudobulk approach, implemented with the bulk RNA-Seq analysis tool DESeq2 (version 1.38.3). This method was selected for its demonstrated superiority over mixed models in mitigating pseudoreplication bias and providing robust statistical power.For each individually defined cell subtype, the raw read counts from all cells bel…
